# Supplementary material for: 5,7,13,15-Tetra­oxo-2,2,10,10-tetra­kis­(trifluoro­meth­yl)-4,8,12,16-tetra­oxa-1(1,4),3(1,4),6(1,2),9(1,4),11(1,4),14(1,2)-hexa­benzenahexa­deca­phane tetra­hydro­furan monosolvate
Source: Acta Crystallogr Sect E Struct Rep Online. 2012 Mar 21;68(Pt 4):o1126. doi: 10.1107/S1600536812011166 (PMC3344072; doi:10.1107/S1600536812011166)
Supplement: Supplementary file 1 [file e-68-o1126-sup1.cif]

##############################################################################
#                                                                            #
# This CIF contains the data in a paper accepted for publication in          #
# Acta Crystallographica Section E. It conforms to the requirements of       #
# Notes for Authors for Acta Crystallographica Section E, and has been       #
# peer reviewed under the auspices of the IUCr Commission on Journals.       #
#                                                                            #
# Full details of the Crystallographic Information File format               #
# are given in the paper "The Crystallographic Information File (CIF):       #
# a New Standard Archive File for Crystallography" by S. R. Hall, F. H.      #
# Allen and I. D. Brown [Acta Cryst. (1991), A47, 655-685].                  #
#                                                                            #
# The current version of the core CIF dictionary is obtainable from          #
# ftp://ftp.iucr.org/pub/cif_core.dic.                                       #
#                                                                            #
# Software is freely available for graphical display of the structure(s)     #
# in this CIF. For information consult the CIF software page                 #
# http://www.iucr.org/resources/cif/software.                                #
#                                                                            #
# This file may be used for bona fide research purposes within the           #
# scientific community so long as proper attribution is given to the journal # 
# article from which it was obtained.                                        #
#                                                                            #
##############################################################################
data_I
_audit_creation_method     SHELXL-97
_chemical_name_systematic
;
5,7,13,15-Tetraoxo-2,2,10,10-tetrakis(trifluoromethyl)-4,8,12,16-
tetraoxa1-(1,4),3(1,4),6(1,2),9(1,4),11(1,4),14(1,2)-hexabenzenahexadecaphane
tetrahydrofuran monosolvate
;
_chemical_name_common
;
2,2,21,21-tetrakis(trifluoromethyl)-7,16,26,35-
tetraoxaheptacyclo[34.2.2.2^3,6^.2^17,20^.2^22,25^.0^9,14^.0^28,33^]
hexatetraconta-1(38),3,5,9,11,13,17,19,22,24,28(33),29,31,36,39,41,43,45-
octadecaene-8,15,27,34-tetrone tetrahydrofuran monosolvate
;
_chemical_formula_moiety     'C46 H24 F12 O8, C4 H8 O1'
_chemical_formula_sum     'C50 H32 F12 O9'
_chemical_formula_iupac     'C46 H24 F12 O8, C4 H8 O1'
_chemical_formula_weight     1004.76
_chemical_melting_point     ?
_symmetry_cell_setting     triclinic
_symmetry_space_group_name_H-M     'P -1'
loop_
    _symmetry_equiv_pos_as_xyz
    'x, y, z'
    '-x, -y, -z'
_cell_length_a     9.3857(17)
_cell_length_b     11.2748(17)
_cell_length_c     12.615(2)
_cell_angle_alpha     105.715(14)
_cell_angle_beta     97.969(14)
_cell_angle_gamma     103.167(14)
_cell_volume     1222.4(3)
_cell_formula_units_Z     1
_cell_measurement_reflns_used     23
_cell_measurement_theta_min     9.446
_cell_measurement_theta_max     20.143
_cell_measurement_temperature     293(2)
_exptl_crystal_description     block
_exptl_crystal_colour     colorless
_exptl_crystal_size_max     0.43
_exptl_crystal_size_mid     0.33
_exptl_crystal_size_min     0.30
_exptl_crystal_density_diffrn     1.365
_exptl_crystal_density_meas     ?
_exptl_crystal_density_method     'not measured'
_exptl_crystal_F_000     512
_exptl_absorpt_coefficient_mu     0.123
_exptl_absorpt_correction_type     psi-scan
_exptl_absorpt_process_details     '(XSCANS; Bruker, 2001)'
_exptl_absorpt_correction_T_min     0.9495
_exptl_absorpt_correction_T_max     0.9638
_exptl_special_details     ?
_diffrn_ambient_temperature     293(2)
_diffrn_radiation_type     MoK\a
_diffrn_radiation_wavelength     0.71073
_diffrn_radiation_source     'fine-focus sealed tube'
_diffrn_radiation_monochromator     graphite
_diffrn_measurement_device_type     'Siemens P4'
_diffrn_measurement_method     '\w scans'
_diffrn_detector_area_resol_mean     ?
_diffrn_reflns_number     5660
_diffrn_reflns_av_R_equivalents     0.0217
_diffrn_reflns_av_sigmaI/netI     0.0923
_diffrn_reflns_theta_min     3.97
_diffrn_reflns_theta_max     26.03
_diffrn_reflns_theta_full     26.03
_diffrn_measured_fraction_theta_max     0.972
_diffrn_measured_fraction_theta_full     0.972
_diffrn_reflns_limit_h_min     -1
_diffrn_reflns_limit_h_max     11
_diffrn_reflns_limit_k_min     -13
_diffrn_reflns_limit_k_max     13
_diffrn_reflns_limit_l_min     -15
_diffrn_reflns_limit_l_max     15
_diffrn_standards_number     3
_diffrn_standards_interval_count     197
_diffrn_standards_interval_time     ?
_diffrn_standards_decay_%     2.22
_refine_special_details
;
Refinement of <i>F</i>^2^ against ALL reflections. The weighted <i>R</i>-factor
<i>wR</i> and goodness of fit <i>S</i> are based on <i>F</i>^2^, conventional
<i>R</i>-factors <i>R</i> are based on <i>F</i>, with <i>F</i> set to zero for
negative <i>F</i>^2^. The threshold expression of <i>F</i>^2^ >
\s(<i>F</i>^2^) is used only for calculating <i>R</i>-factors(gt) <i>etc</i>.
and is not relevant to the choice of reflections for refinement.
<i>R</i>-factors based on <i>F</i>^2^ are statistically about twice as large
as those based on <i>F</i>, and <i>R</i>- factors based on ALL data will be
even larger.
;
_reflns_number_total     4684
_reflns_number_gt     1916
_reflns_threshold_expression     I>2sigma(I)
_refine_ls_structure_factor_coef     Fsqd
_refine_ls_matrix_type     full
_refine_ls_R_factor_all     0.1453
_refine_ls_R_factor_gt     0.0652
_refine_ls_wR_factor_gt     0.1400
_refine_ls_wR_factor_ref     0.1577
_refine_ls_goodness_of_fit_ref     1.003
_refine_ls_restrained_S_all     1.003
_refine_ls_number_reflns     4684
_refine_ls_number_parameters     344
_refine_ls_number_restraints     0
_refine_ls_hydrogen_treatment     constr
_refine_ls_weighting_scheme     calc
_refine_ls_weighting_details
                 'calc w=1/[\s^2^(Fo^2^)+(0.0520P)^2^] where P=(Fo^2^+2Fc^2^)/3'
_atom_sites_solution_hydrogens     geom
_atom_sites_solution_primary     direct
_atom_sites_solution_secondary     difmap
_refine_ls_shift/su_max     0.001
_refine_ls_shift/su_mean     0.000
_refine_diff_density_max     0.319
_refine_diff_density_min     -0.198
_refine_ls_extinction_method     none
_refine_ls_extinction_coef     ?
loop_
    _atom_type_symbol
    _atom_type_description
    _atom_type_scat_dispersion_real
    _atom_type_scat_dispersion_imag
    _atom_type_scat_source
    'C' 'C' 0.0033 0.0016
                         'International Tables Vol C Tables 4.2.6.8 and 6.1.1.4'
    'H' 'H' 0.0000 0.0000
                         'International Tables Vol C Tables 4.2.6.8 and 6.1.1.4'
    'O' 'O' 0.0106 0.0060
                         'International Tables Vol C Tables 4.2.6.8 and 6.1.1.4'
    'F' 'F' 0.0171 0.0103
                         'International Tables Vol C Tables 4.2.6.8 and 6.1.1.4'
_computing_data_collection     'XSCANS (Bruker, 2001)'
_computing_cell_refinement     'XSCANS (Bruker, 2001)'
_computing_data_reduction     'XSCANS (Bruker, 2001)'
_computing_structure_solution     'SHELXS97 (Sheldrick, 2008)'
_computing_structure_refinement     'SHELXL97 (Sheldrick, 2008)'
_computing_molecular_graphics     'SHELXTL (Sheldrick, 2008)'
_computing_publication_material     'SHELXTL (Sheldrick, 2008)'
loop_
    _atom_site_type_symbol
    _atom_site_label
    _atom_site_fract_x
    _atom_site_fract_y
    _atom_site_fract_z
    _atom_site_U_iso_or_equiv
    _atom_site_adp_type
    _atom_site_calc_flag
    _atom_site_refinement_flags
    _atom_site_occupancy
    _atom_site_symmetry_multiplicity
    _atom_site_disorder_assembly
    _atom_site_disorder_group
    O O1 -0.0470(3) -0.3086(2) -0.5363(2) 0.0794(8) Uani d . 1 1 . .
    O O2 0.1569(4) -0.3494(4) -0.5872(3) 0.1347(15) Uani d . 1 1 . .
    O O3 0.8188(3) 0.3985(2) -0.1740(2) 0.0715(8) Uani d . 1 1 . .
    O O4 0.7764(4) 0.5631(3) -0.2264(3) 0.1049(11) Uani d . 1 1 . .
    F F1 0.1508(2) 0.2999(2) -0.0496(2) 0.1018(9) Uani d . 1 1 . .
    F F2 -0.0143(2) 0.1254(2) -0.1459(2) 0.0908(8) Uani d . 1 1 . .
    F F3 0.1038(3) 0.2448(2) -0.2304(2) 0.0860(7) Uani d . 1 1 . .
    F F4 0.3519(3) 0.2028(2) 0.04653(17) 0.1021(9) Uani d . 1 1 . .
    F F5 0.3492(3) 0.0118(3) -0.0450(2) 0.0933(8) Uani d . 1 1 . .
    F F6 0.1484(3) 0.0505(2) -0.00260(18) 0.0977(8) Uani d . 1 1 . .
    C C1 -0.0778(4) -0.4798(3) -0.7009(3) 0.0589(10) Uani d . 1 1 . .
    C C2 -0.2286(4) -0.5213(4) -0.7051(3) 0.0792(12) Uani d . 1 1 . .
    H H2 -0.2674 -0.4835 -0.6448 0.079 Uiso calc R 1 1 . .
    C C3 -0.3231(4) -0.6168(4) -0.7958(3) 0.0827(13) Uani d . 1 1 . .
    H H3 -0.4245 -0.6449 -0.7968 0.083 Uiso calc R 1 1 . .
    C C4 -0.2656(5) -0.6701(4) -0.8850(3) 0.0721(11) Uani d . 1 1 . .
    H H4 -0.3286 -0.7347 -0.9475 0.072 Uiso calc R 1 1 . .
    C C5 -0.1159(5) -0.6294(4) -0.8830(3) 0.0706(11) Uani d . 1 1 . .
    H H5 -0.0781 -0.6659 -0.9444 0.071 Uiso calc R 1 1 . .
    C C6 -0.0203(4) -0.5338(3) -0.7899(3) 0.0572(9) Uani d . 1 1 . .
    C C7 0.0240(5) -0.3755(4) -0.6024(3) 0.0736(11) Uani d . 1 1 . .
    C C8 0.0367(4) -0.2045(3) -0.4396(3) 0.0614(10) Uani d . 1 1 . .
    C C9 0.0224(4) -0.2157(3) -0.3377(4) 0.0724(11) Uani d . 1 1 . .
    H H9 -0.0326 -0.2923 -0.3313 0.072 Uiso calc R 1 1 . .
    C C10 0.0913(4) -0.1106(3) -0.2421(3) 0.0658(10) Uani d . 1 1 . .
    H H10 0.0832 -0.1175 -0.1712 0.066 Uiso calc R 1 1 . .
    C C11 0.1709(3) 0.0029(3) -0.2513(3) 0.0498(8) Uani d . 1 1 . .
    C C12 0.1826(4) 0.0095(3) -0.3588(3) 0.0617(10) Uani d . 1 1 . .
    H H12 0.2381 0.0852 -0.3665 0.062 Uiso calc R 1 1 . .
    C C13 0.1140(4) -0.0932(4) -0.4529(3) 0.0680(10) Uani d . 1 1 . .
    H H13 0.1198 -0.0874 -0.5244 0.068 Uiso calc R 1 1 . .
    C C14 0.2397(3) 0.1268(3) -0.1490(3) 0.0520(9) Uani d . 1 1 . .
    C C15 0.1194(4) 0.2006(4) -0.1444(4) 0.0738(12) Uani d . 1 1 . .
    C C16 0.2704(5) 0.0965(5) -0.0377(3) 0.0737(12) Uani d . 1 1 . .
    C C17 0.3893(4) 0.2048(3) -0.1606(3) 0.0495(8) Uani d . 1 1 . .
    C C18 0.4309(4) 0.3383(3) -0.1327(3) 0.0635(10) Uani d . 1 1 . .
    H H18 0.3630 0.3834 -0.1104 0.063 Uiso calc R 1 1 . .
    C C19 0.5725(4) 0.4043(3) -0.1380(3) 0.0640(10) Uani d . 1 1 . .
    H H19 0.5997 0.4934 -0.1176 0.064 Uiso calc R 1 1 . .
    C C20 0.6714(4) 0.3391(3) -0.1729(3) 0.0545(9) Uani d . 1 1 . .
    C C21 0.6330(4) 0.2069(3) -0.2027(3) 0.0603(10) Uani d . 1 1 . .
    H H21 0.7010 0.1625 -0.2264 0.060 Uiso calc R 1 1 . .
    C C22 0.4938(4) 0.1420(3) -0.1968(3) 0.0633(10) Uani d . 1 1 . .
    H H22 0.4681 0.0529 -0.2178 0.063 Uiso calc R 1 1 . .
    C C23 0.8577(5) 0.5007(4) -0.2080(3) 0.0692(11) Uani d . 1 1 . .
    O O5 0.6163(12) -0.0885(7) -0.3822(10) 0.172(4) Uani d P 0.50 1 . .
    C C24 0.5149(18) -0.1575(12) -0.4794(11) 0.152(5) Uani d P 0.50 1 . .
    H H24A 0.5250 -0.1136 -0.5355 0.152 Uiso calc PR 0.50 1 . .
    H H24B 0.4140 -0.1683 -0.4663 0.152 Uiso calc PR 0.50 1 . .
    C C25 0.5431(12) -0.2781(11) -0.5174(9) 0.123(4) Uani d P 0.50 1 . .
    H H25A 0.4539 -0.3425 -0.5655 0.123 Uiso calc PR 0.50 1 . .
    H H25B 0.6229 -0.2735 -0.5588 0.123 Uiso calc PR 0.50 1 . .
    C C26 0.5847(17) -0.3060(8) -0.4206(11) 0.140(5) Uani d P 0.50 1 . .
    H H26A 0.6684 -0.3428 -0.4242 0.140 Uiso calc PR 0.50 1 . .
    H H26B 0.5020 -0.3652 -0.4070 0.140 Uiso calc PR 0.50 1 . .
    C C27 0.632(2) -0.1677(12) -0.3238(8) 0.177(7) Uani d P 0.50 1 . .
    H H27A 0.5667 -0.1657 -0.2706 0.177 Uiso calc PR 0.50 1 . .
    H H27B 0.7349 -0.1466 -0.2832 0.177 Uiso calc PR 0.50 1 . .
loop_
    _atom_site_aniso_label
    _atom_site_aniso_U_11
    _atom_site_aniso_U_22
    _atom_site_aniso_U_33
    _atom_site_aniso_U_12
    _atom_site_aniso_U_13
    _atom_site_aniso_U_23
    O1 0.0608(16) 0.0640(16) 0.0805(17) 0.0018(14) 0.0152(15) -0.0173(14)
    O2 0.065(2) 0.153(3) 0.113(3) 0.010(2) 0.0058(19) -0.052(2)
    O3 0.0525(16) 0.0579(16) 0.100(2) -0.0004(13) 0.0185(14) 0.0299(15)
    O4 0.094(2) 0.104(2) 0.148(3) 0.045(2) 0.048(2) 0.064(2)
    F1 0.0708(15) 0.0862(16) 0.1111(19) 0.0068(13) 0.0357(14) -0.0247(14)
    F2 0.0465(13) 0.0826(15) 0.126(2) 0.0043(12) 0.0302(13) 0.0097(14)
    F3 0.0726(15) 0.0738(15) 0.1102(19) 0.0284(12) 0.0150(14) 0.0219(14)
    F4 0.0846(17) 0.124(2) 0.0530(13) -0.0261(15) 0.0017(12) 0.0078(13)
    F5 0.0768(17) 0.115(2) 0.0878(17) 0.0116(15) 0.0018(13) 0.0510(16)
    F6 0.0713(15) 0.125(2) 0.0685(14) -0.0213(14) 0.0194(12) 0.0227(14)
    C1 0.053(2) 0.048(2) 0.058(2) -0.0016(18) 0.0121(18) 0.0029(17)
    C2 0.058(3) 0.080(3) 0.073(3) -0.002(2) 0.023(2) -0.006(2)
    C3 0.058(2) 0.086(3) 0.075(3) -0.020(2) 0.016(2) 0.010(2)
    C4 0.069(3) 0.063(2) 0.057(2) -0.007(2) 0.006(2) 0.0006(19)
    C5 0.071(3) 0.084(3) 0.047(2) 0.009(2) 0.018(2) 0.012(2)
    C6 0.048(2) 0.062(2) 0.056(2) 0.0037(18) 0.0144(18) 0.0183(19)
    C7 0.046(2) 0.081(3) 0.071(3) 0.005(2) 0.005(2) 0.000(2)
    C8 0.050(2) 0.050(2) 0.061(2) 0.0018(18) 0.0037(19) -0.0053(19)
    C9 0.076(3) 0.048(2) 0.078(3) 0.003(2) 0.008(2) 0.011(2)
    C10 0.074(3) 0.060(2) 0.054(2) 0.001(2) 0.0122(19) 0.0171(19)
    C11 0.0417(19) 0.0453(19) 0.051(2) 0.0035(16) 0.0076(16) 0.0046(16)
    C12 0.066(2) 0.049(2) 0.056(2) -0.0016(18) 0.0127(19) 0.0071(18)
    C13 0.074(3) 0.063(2) 0.052(2) 0.002(2) 0.0131(19) 0.0086(19)
    C14 0.0427(19) 0.058(2) 0.046(2) 0.0087(17) 0.0096(16) 0.0051(16)
    C15 0.055(3) 0.068(3) 0.075(3) 0.006(2) 0.020(2) -0.009(2)
    C16 0.057(3) 0.088(3) 0.056(3) -0.003(2) 0.011(2) 0.010(2)
    C17 0.044(2) 0.048(2) 0.050(2) 0.0071(16) 0.0143(16) 0.0064(16)
    C18 0.055(2) 0.052(2) 0.071(2) 0.0101(19) 0.0199(19) 0.0003(18)
    C19 0.058(2) 0.046(2) 0.077(2) 0.0033(19) 0.023(2) 0.0071(18)
    C20 0.042(2) 0.054(2) 0.060(2) 0.0075(18) 0.0108(17) 0.0113(18)
    C21 0.048(2) 0.048(2) 0.084(3) 0.0100(18) 0.0246(19) 0.0163(19)
    C22 0.057(2) 0.0437(19) 0.078(3) 0.0058(18) 0.012(2) 0.0091(18)
    C23 0.071(3) 0.062(3) 0.070(3) 0.012(2) 0.020(2) 0.017(2)
    O5 0.195(9) 0.071(5) 0.184(9) 0.023(5) -0.018(8) -0.026(6)
    C24 0.203(14) 0.113(10) 0.132(10) 0.048(10) -0.041(10) 0.062(9)
    C25 0.114(8) 0.112(8) 0.094(8) 0.058(7) -0.053(6) -0.033(7)
    C26 0.216(14) 0.052(6) 0.168(12) 0.046(7) 0.043(11) 0.050(7)
    C27 0.33(2) 0.123(10) 0.048(5) 0.059(12) -0.041(9) 0.020(6)
_geom_special_details
;
All e.s.d.'s (except the e.s.d. in the dihedral angle between two l.s. planes)
are estimated using the full covariance matrix. The cell e.s.d.'s are taken
into account individually in the estimation of e.s.d.'s in distances, angles
and torsion angles; correlations between e.s.d.'s in cell parameters are only
used when they are defined by crystal symmetry. An approximate (isotropic)
treatment of cell e.s.d.'s is used for estimating e.s.d.'s involving l.s.
planes.
;
loop_
    _geom_bond_atom_site_label_1
    _geom_bond_atom_site_label_2
    _geom_bond_site_symmetry_2
    _geom_bond_distance
    _geom_bond_publ_flag
    O1 C7 . 1.324(4) ?
    O1 C8 . 1.421(4) ?
    O2 C7 . 1.190(4) ?
    O3 C23 . 1.328(4) ?
    O3 C20 . 1.397(4) ?
    O4 C23 . 1.189(4) ?
    F1 C15 . 1.341(4) ?
    F2 C15 . 1.339(4) ?
    F3 C15 . 1.314(5) ?
    F4 C16 . 1.348(4) ?
    F5 C16 . 1.326(5) ?
    F6 C16 . 1.331(4) ?
    C1 C6 . 1.367(5) ?
    C1 C2 . 1.375(5) ?
    C1 C7 . 1.486(5) ?
    C2 C3 . 1.368(5) ?
    C2 H2 . 0.9300 ?
    C3 C4 . 1.367(5) ?
    C3 H3 . 0.9300 ?
    C4 C5 . 1.370(5) ?
    C4 H4 . 0.9300 ?
    C5 C6 . 1.388(5) ?
    C5 H5 . 0.9300 ?
    C6 C23 2_654 1.493(5) ?
    C8 C9 . 1.348(5) ?
    C8 C13 . 1.364(5) ?
    C9 C10 . 1.391(5) ?
    C9 H9 . 0.9300 ?
    C10 C11 . 1.370(4) ?
    C10 H10 . 0.9300 ?
    C11 C12 . 1.396(5) ?
    C11 C14 . 1.554(4) ?
    C12 C13 . 1.368(5) ?
    C12 H12 . 0.9300 ?
    C13 H13 . 0.9300 ?
    C14 C17 . 1.526(4) ?
    C14 C16 . 1.538(5) ?
    C14 C15 . 1.547(5) ?
    C17 C22 . 1.393(5) ?
    C17 C18 . 1.396(4) ?
    C18 C19 . 1.387(5) ?
    C18 H18 . 0.9300 ?
    C19 C20 . 1.359(5) ?
    C19 H19 . 0.9300 ?
    C20 C21 . 1.381(4) ?
    C21 C22 . 1.366(5) ?
    C21 H21 . 0.9300 ?
    C22 H22 . 0.9300 ?
    C23 C6 2_654 1.493(5) ?
    O5 C27 . 1.323(12) ?
    O5 C24 . 1.355(12) ?
    C24 C25 . 1.413(14) ?
    C24 H24A . 0.9700 ?
    C24 H24B . 0.9700 ?
    C25 C26 . 1.369(13) ?
    C25 H25A . 0.9700 ?
    C25 H25B . 0.9700 ?
    C26 C27 . 1.619(14) ?
    C26 H26A . 0.9700 ?
    C26 H26B . 0.9700 ?
    C27 H27A . 0.9700 ?
    C27 H27B . 0.9700 ?
loop_
    _geom_angle_atom_site_label_1
    _geom_angle_atom_site_label_2
    _geom_angle_atom_site_label_3
    _geom_angle_site_symmetry_1
    _geom_angle_site_symmetry_3
    _geom_angle
    _geom_angle_publ_flag
    C7 O1 C8 . . 119.6(3) ?
    C23 O3 C20 . . 123.7(3) ?
    C6 C1 C2 . . 119.5(3) ?
    C6 C1 C7 . . 119.1(3) ?
    C2 C1 C7 . . 121.4(4) ?
    C3 C2 C1 . . 121.6(4) ?
    C3 C2 H2 . . 119.2 ?
    C1 C2 H2 . . 119.2 ?
    C4 C3 C2 . . 118.8(4) ?
    C4 C3 H3 . . 120.6 ?
    C2 C3 H3 . . 120.6 ?
    C3 C4 C5 . . 120.5(4) ?
    C3 C4 H4 . . 119.7 ?
    C5 C4 H4 . . 119.7 ?
    C4 C5 C6 . . 120.3(4) ?
    C4 C5 H5 . . 119.8 ?
    C6 C5 H5 . . 119.8 ?
    C1 C6 C5 . . 119.2(3) ?
    C1 C6 C23 . 2_654 124.0(3) ?
    C5 C6 C23 . 2_654 116.8(3) ?
    O2 C7 O1 . . 122.7(4) ?
    O2 C7 C1 . . 123.6(4) ?
    O1 C7 C1 . . 113.6(3) ?
    C9 C8 C13 . . 122.5(3) ?
    C9 C8 O1 . . 117.6(3) ?
    C13 C8 O1 . . 119.5(4) ?
    C8 C9 C10 . . 118.8(4) ?
    C8 C9 H9 . . 120.6 ?
    C10 C9 H9 . . 120.6 ?
    C11 C10 C9 . . 120.7(3) ?
    C11 C10 H10 . . 119.6 ?
    C9 C10 H10 . . 119.6 ?
    C10 C11 C12 . . 118.2(3) ?
    C10 C11 C14 . . 123.3(3) ?
    C12 C11 C14 . . 118.4(3) ?
    C13 C12 C11 . . 121.2(3) ?
    C13 C12 H12 . . 119.4 ?
    C11 C12 H12 . . 119.4 ?
    C8 C13 C12 . . 118.5(4) ?
    C8 C13 H13 . . 120.7 ?
    C12 C13 H13 . . 120.7 ?
    C17 C14 C16 . . 106.5(3) ?
    C17 C14 C15 . . 112.8(3) ?
    C16 C14 C15 . . 108.8(3) ?
    C17 C14 C11 . . 111.8(3) ?
    C16 C14 C11 . . 111.9(3) ?
    C15 C14 C11 . . 105.2(3) ?
    F3 C15 F2 . . 107.9(4) ?
    F3 C15 F1 . . 107.9(4) ?
    F2 C15 F1 . . 105.3(3) ?
    F3 C15 C14 . . 111.4(3) ?
    F2 C15 C14 . . 111.4(3) ?
    F1 C15 C14 . . 112.6(3) ?
    F5 C16 F6 . . 106.9(4) ?
    F5 C16 F4 . . 106.5(4) ?
    F6 C16 F4 . . 106.1(3) ?
    F5 C16 C14 . . 111.4(3) ?
    F6 C16 C14 . . 114.8(3) ?
    F4 C16 C14 . . 110.8(4) ?
    C22 C17 C18 . . 117.1(3) ?
    C22 C17 C14 . . 119.3(3) ?
    C18 C17 C14 . . 123.5(3) ?
    C19 C18 C17 . . 120.7(3) ?
    C19 C18 H18 . . 119.6 ?
    C17 C18 H18 . . 119.6 ?
    C20 C19 C18 . . 120.1(3) ?
    C20 C19 H19 . . 120.0 ?
    C18 C19 H19 . . 120.0 ?
    C19 C20 C21 . . 120.6(3) ?
    C19 C20 O3 . . 123.6(3) ?
    C21 C20 O3 . . 115.6(3) ?
    C22 C21 C20 . . 119.2(3) ?
    C22 C21 H21 . . 120.4 ?
    C20 C21 H21 . . 120.4 ?
    C21 C22 C17 . . 122.2(3) ?
    C21 C22 H22 . . 118.9 ?
    C17 C22 H22 . . 118.9 ?
    O4 C23 O3 . . 124.5(4) ?
    O4 C23 C6 . 2_654 124.3(4) ?
    O3 C23 C6 . 2_654 111.0(4) ?
    C27 O5 C24 . . 107.4(9) ?
    O5 C24 C25 . . 107.4(9) ?
    O5 C24 H24A . . 110.2 ?
    C25 C24 H24A . . 110.2 ?
    O5 C24 H24B . . 110.2 ?
    C25 C24 H24B . . 110.2 ?
    H24A C24 H24B . . 108.5 ?
    C26 C25 C24 . . 104.2(9) ?
    C26 C25 H25A . . 110.9 ?
    C24 C25 H25A . . 110.9 ?
    C26 C25 H25B . . 110.9 ?
    C24 C25 H25B . . 110.9 ?
    H25A C25 H25B . . 108.9 ?
    C25 C26 C27 . . 103.4(7) ?
    C25 C26 H26A . . 111.1 ?
    C27 C26 H26A . . 111.1 ?
    C25 C26 H26B . . 111.1 ?
    C27 C26 H26B . . 111.1 ?
    H26A C26 H26B . . 109.0 ?
    O5 C27 C26 . . 102.8(7) ?
    O5 C27 H27A . . 111.2 ?
    C26 C27 H27A . . 111.2 ?
    O5 C27 H27B . . 111.2 ?
    C26 C27 H27B . . 111.2 ?
    H27A C27 H27B . . 109.1 ?
data_global
_journal_date_recd_electronic     2012-02-14
_journal_date_accepted     2012-03-14
_journal_name_full     'Acta Crystallographica, Section E'
_journal_year     2012
_journal_volume     68
_journal_issue      4
_journal_page_first     o1126
_journal_page_last     o1126
_journal_paper_category     QO
_journal_paper_doi     10.1107/S1600536812011166
_journal_coeditor_code     ZJ2060
_publ_contact_author_name     'Qingzhong Guo'
_publ_contact_author_address
;
School of Materials Science and Engineering
Wuhan Institute of Technology
Wuhan 430073
People's Republic of China
;
_publ_contact_author_email     ggg602@sina.com
_publ_contact_author_fax     '86-27-87195661'
_publ_contact_author_phone     '86-27-87195661'
_publ_section_title
;\
5,7,13,15-Tetraoxo-2,2,10,10-tetrakis(trifluoromethyl)-4,8,12,16-tetraoxa-1(1,\
4),3(1,4),6(1,2),9(1,4),11(1,4),14(1,2)-hexabenzenahexadecaphane
tetrahydrofuran monosolvate
;
loop_
    _publ_author_name
    _publ_author_address
    'Guo, Qing-Zhong'
;
School of Materials Science and Engineering
Wuhan Institute of Technology
Wuhan 430073
People's Republic of China
;
    'Du, Yi'
;
School of Materials Science and Engineering
Wuhan Institute of Technology
Wuhan 430073
People's Republic of China
;
