# Supplementary material for: 5,7,13,15-Tetra­oxo-2,2,10,10-tetra­kis­(trifluoro­meth­yl)-4,8,12,16-tetra­oxa-1(1,4),3(1,4),6(1,2),9(1,4),11(1,4),14(1,2)-hexa­benzenahexa­deca­phane tetra­hydro­furan monosolvate
Source: Acta Crystallogr Sect E Struct Rep Online. 2012 Mar 21;68(Pt 4):o1126. doi: 10.1107/S1600536812011166 (PMC3344072; doi:10.1107/S1600536812011166)
Supplement: Supplementary file 2 [file e-68-o1126-Isup2.hkl]

# 
# h,k,l, Fc-squared, Fo-squared, sigma(Fo-squared) and status flag 
# 
data_I
_shelx_title ' o148 in P-1' 
_shelx_refln_list_code          4 
_shelx_F_calc_maximum      113.94 
_exptl_crystal_F_000       512.00 
_reflns_d_resolution_high  0.8097 
 
loop_ 
 _symmetry_equiv_pos_as_xyz 
 'x, y, z' 
 '-x, -y, -z' 
 
_cell_length_a     9.3857 
_cell_length_b    11.2748 
_cell_length_c    12.6151 
_cell_angle_alpha 105.715 
_cell_angle_beta   97.969 
_cell_angle_gamma 103.167 
 
_shelx_F_squared_multiplier     1.000 
 
loop_ 
 _refln_index_h 
 _refln_index_k 
 _refln_index_l 
 _refln_F_squared_calc 
 _refln_F_squared_meas 
 _refln_F_squared_sigma 
 _refln_observed_status 
   3   0   0       14.08        8.85      4.27 o 
   4   0   0     1005.71      981.28     29.93 o 
   5   0   0      136.78      107.15      7.52 o 
   6   0   0      394.80      450.14     21.98 o 
   7   0   0       32.57       32.42      7.65 o 
   8   0   0       57.84       61.22      9.85 o 
   9   0   0        2.95       -6.31      8.66 o 
  10   0   0        7.98       14.94      9.58 o 
  11   0   0        0.03       -1.44      9.90 o 
 -11   1   0        2.05        9.47      8.99 o 
 -10   1   0        2.88        1.70      7.90 o 
  -9   1   0       12.05       10.80      7.95 o 
  -8   1   0       13.53       11.25      8.26 o 
  -7   1   0      247.03      255.50     12.60 o 
  -6   1   0        6.67       11.85      6.22 o 
  -5   1   0       81.07       86.54      6.69 o 
  -4   1   0      829.38      781.95     24.98 o 
   3   1   0       97.39      129.25      7.74 o 
   4   1   0        2.24       -1.97      4.76 o 
   5   1   0        5.04        2.76      5.65 o 
   6   1   0      202.33      225.29     11.19 o 
   7   1   0       90.62       93.90      9.93 o 
   8   1   0      125.47      123.95     11.60 o 
   9   1   0        7.68        6.38      8.87 o 
  10   1   0        7.08       11.37      9.34 o 
 -11   2   0        0.00       -6.93      7.98 o 
 -10   2   0        0.01        3.68      9.03 o 
  -9   2   0        1.45        1.59      7.73 o 
  -8   2   0       14.90       24.27      8.17 o 
  -7   2   0        0.42        0.54      6.82 o 
  -5   2   0       36.80       29.19      5.27 o 
  -4   2   0        0.10        1.14      4.01 o 
  -3   2   0     2821.43     2559.90     40.26 o 
  -2   2   0     5364.28     5843.17     55.14 o 
   1   2   0     2384.34     1950.43     48.30 o 
   2   2   0      404.43      447.37     19.21 o 
   3   2   0       82.69       62.43      5.44 o 
   4   2   0      364.98      367.63     17.66 o 
   5   2   0      552.02      616.15     23.74 o 
   6   2   0      102.24       85.33      9.20 o 
   7   2   0        0.34        0.71      7.61 o 
   8   2   0       19.80       28.62      8.87 o 
   9   2   0        0.80        0.57      7.87 o 
  10   2   0        0.00       -2.86      8.87 o 
 -11   3   0        4.26       -0.71      8.71 o 
 -10   3   0       56.12       36.77     10.63 o 
  -9   3   0        0.00       -0.63      7.71 o 
  -8   3   0      243.31      177.79     13.09 o 
  -7   3   0       55.32       51.00      8.01 o 
  -6   3   0      508.01      517.39     20.73 o 
  -4   3   0      943.19     1047.17     28.57 o 
  -3   3   0     5553.06     5720.40     62.19 o 
  -2   3   0     3946.59     4231.22     51.84 o 
  -1   3   0      696.11      683.76     16.79 o 
   1   3   0      272.46      340.85     11.78 o 
   2   3   0        1.54       -2.17      4.08 o 
   3   3   0      195.97      197.84      9.08 o 
   4   3   0      190.41      183.09     10.19 o 
   5   3   0       54.52       43.13      7.61 o 
   6   3   0       66.64       57.66      8.85 o 
   7   3   0      114.76      101.94     10.57 o 
   8   3   0      146.42      156.18     13.58 o 
   9   3   0       23.51       27.38      9.85 o 
  10   3   0        0.00       -5.17      9.88 o 
 -11   4   0        0.14       -3.38      8.03 o 
 -10   4   0        0.89        0.22      8.61 o 
  -9   4   0        0.38        4.04      7.23 o 
  -8   4   0       95.62      100.72     10.64 o 
  -7   4   0       41.27       21.61      7.06 o 
  -6   4   0       51.11       54.84      7.11 o 
  -5   4   0       60.05       80.79      6.79 o 
  -4   4   0     1298.82     1556.11     34.75 o 
  -2   4   0       10.10        0.68      4.25 o 
  -1   4   0      352.39      404.57     20.42 o 
   1   4   0       46.12       41.39      3.72 o 
   2   4   0      242.74      243.79     10.41 o 
   3   4   0      151.57      176.83      8.49 o 
   4   4   0       88.00       83.81      8.50 o 
   5   4   0        7.58        9.30      7.69 o 
   6   4   0       14.13        8.22      8.07 o 
   7   4   0      231.62      228.82     14.50 o 
   8   4   0       74.48       65.69     10.36 o 
   9   4   0       30.88       20.07     10.79 o 
 -11   5   0        5.80       13.90      9.44 o 
 -10   5   0        2.53        2.05      8.39 o 
  -9   5   0        5.73       -2.47      7.90 o 
  -8   5   0       26.87       36.25      8.53 o 
  -7   5   0       37.84       45.23      8.30 o 
  -6   5   0       44.50       50.25      8.42 o 
  -5   5   0       15.53        2.47      5.82 o 
  -4   5   0       92.25      129.47      8.01 o 
  -3   5   0      238.87      227.93     12.42 o 
  -2   5   0      183.78      180.94     10.95 o 
  -1   5   0      105.11      103.29      4.40 o 
   0   5   0       14.20       14.43      3.55 o 
   1   5   0     2218.96     2119.72     53.16 o 
   2   5   0      595.36      573.62     23.09 o 
   3   5   0        2.67        5.01      6.22 o 
   4   5   0      408.79      376.55     17.99 o 
   5   5   0      485.55      494.05     19.74 o 
   6   5   0      248.66      223.04     13.61 o 
   7   5   0       19.75       14.42      8.68 o 
   8   5   0       13.15       15.96      9.76 o 
   9   5   0        0.19        1.55      9.52 o 
 -11   6   0        0.43       -3.35      8.87 o 
 -10   6   0       10.06        3.22      8.74 o 
  -9   6   0       32.58       35.83      9.80 o 
  -8   6   0       11.32        5.81      7.95 o 
  -7   6   0       30.39       27.78      8.66 o 
  -6   6   0       53.52       78.83      8.80 o 
  -5   6   0       34.59       50.83      7.12 o 
  -4   6   0        5.26       23.22      6.50 o 
  -3   6   0       31.30       28.35      6.15 o 
  -2   6   0       40.76       36.49      5.81 o 
  -1   6   0      278.18      320.38     30.71 o 
   0   6   0      327.58      325.23     15.91 o 
   1   6   0       12.67       14.14      4.41 o 
   2   6   0       12.75       11.20      6.50 o 
   3   6   0        0.00        2.24      7.14 o 
   4   6   0        6.12        6.31      8.55 o 
   5   6   0       72.31       76.27     10.60 o 
   6   6   0       49.55       75.91     10.95 o 
   7   6   0        9.27       23.05      8.71 o 
   8   6   0        0.12       -2.17      9.34 o 
 -10   7   0        0.01       -4.84      9.07 o 
  -9   7   0       10.75        4.82      8.74 o 
  -8   7   0        0.07       -0.19      8.01 o 
  -7   7   0        3.48        6.88      7.84 o 
  -6   7   0       45.80       56.19      8.95 o 
  -5   7   0        3.05       -4.16      6.98 o 
  -4   7   0       72.14      100.19      8.76 o 
  -3   7   0       11.48        7.22      7.00 o 
  -2   7   0       19.48       32.12      6.85 o 
  -1   7   0       34.25       29.16      4.88 o 
   0   7   0       87.28       74.99      6.27 o 
   1   7   0      178.82      165.98      8.68 o 
   2   7   0      104.06       97.04      9.95 o 
   3   7   0      646.54      657.97     22.22 o 
   4   7   0      160.09      159.36     12.61 o 
   5   7   0       61.70       52.24     10.26 o 
   6   7   0        7.97        9.39      8.49 o 
   7   7   0       19.15       23.10     10.39 o 
 -10   8   0        7.14       11.29      9.45 o 
  -9   8   0       44.29       36.25     11.29 o 
  -8   8   0        0.05       -4.81      8.19 o 
  -7   8   0       25.72       34.44      8.22 o 
  -6   8   0       34.20       36.83      8.33 o 
  -5   8   0       39.88       30.38      8.41 o 
  -4   8   0       41.90       49.83      8.38 o 
  -3   8   0       43.68       42.39      8.38 o 
  -2   8   0       44.23       40.50      7.95 o 
  -1   8   0      139.39      127.96     13.98 o 
   0   8   0       61.35       67.67      6.21 o 
   1   8   0       10.80        4.59      5.40 o 
   2   8   0       58.10       55.71      8.99 o 
   3   8   0       13.65        8.42      8.01 o 
   4   8   0        4.66        3.85      8.90 o 
   5   8   0        0.01        5.89      8.28 o 
   6   8   0        0.51       -1.54      8.95 o 
  -9   9   0        0.29       -0.98      8.76 o 
  -8   9   0        5.01        3.14      8.04 o 
  -7   9   0        9.03        7.38      8.28 o 
  -6   9   0        9.46       16.24      8.12 o 
  -5   9   0       13.56       16.01      7.82 o 
  -4   9   0        0.34       -4.82      7.92 o 
  -3   9   0       68.90       75.35      9.52 o 
  -2   9   0        2.20       -1.86      7.38 o 
  -1   9   0        7.45       12.20      5.45 o 
   0   9   0      143.64      139.79     10.35 o 
   1   9   0        8.32        6.02      5.66 o 
   2   9   0        4.19        3.25      8.01 o 
   3   9   0       21.77       19.19      8.66 o 
   4   9   0       12.80       17.83      9.71 o 
   5   9   0        0.86       -0.89      8.01 o 
   6   9   0        0.01        5.16      9.12 o 
  -9  10   0        8.45        3.25      9.42 o 
  -8  10   0        0.57        2.00      9.39 o 
  -7  10   0        0.01        2.19      7.88 o 
  -6  10   0        4.60        6.27      8.23 o 
  -5  10   0       42.84       35.12      9.34 o 
  -4  10   0      115.28      123.98     11.99 o 
  -3  10   0        2.15        5.87      8.60 o 
  -2  10   0        0.95        5.90      7.82 o 
  -1  10   0       55.41       66.08      9.78 o 
   0  10   0      182.25      171.68      9.07 o 
   1  10   0        5.80        0.57      5.86 o 
   2  10   0        3.41        3.08      8.63 o 
   3  10   0        1.59        0.78      8.01 o 
   4  10   0        3.84       -2.27      9.68 o 
  -8  11   0        0.05       -2.98      9.90 o 
  -7  11   0        0.18        6.23      8.42 o 
  -6  11   0        0.14        4.74      8.79 o 
  -5  11   0        8.65        7.07      9.12 o 
  -4  11   0        5.17       12.48      9.07 o 
  -3  11   0        4.07        9.41      8.71 o 
  -2  11   0       17.52       11.18      9.01 o 
  -1  11   0        4.26        3.71      6.01 o 
   0  11   0       10.09       14.42      6.33 o 
   1  11   0        0.17        0.14      6.05 o 
   2  11   0        3.53       -3.63      9.33 o 
   3  11   0        3.03        7.15      9.09 o 
  -6  12   0        0.36       -5.22      9.15 o 
  -5  12   0        5.36       -0.13      9.03 o 
  -4  12   0       39.50       50.32     11.07 o 
  -3  12   0       55.22       56.35     11.45 o 
  -2  12   0       33.34       38.75     10.61 o 
  -1  12   0        1.02        2.16      6.03 o 
   0  12   0        1.87        9.56      6.30 o 
   1  12   0       13.04       14.31      6.99 o 
   2  12   0        2.75        1.55      9.30 o 
  -4  13   0       10.72       24.67     10.18 o 
  -3  13   0        0.24        5.90      9.55 o 
  -2  13   0        2.54        7.60      9.95 o 
  -1  13   0        0.10        5.20      6.88 o 
   1 -13   1        4.17       10.06      6.90 o 
   2 -13   1        0.25       -2.19      9.28 o 
   3 -13   1        0.07        1.25      8.53 o 
   4 -13   1        2.31       -0.62      9.68 o 
  -2 -12   1        7.49       15.09     10.44 o 
  -1 -12   1        0.46       -1.89      6.51 o 
   0 -12   1        3.01        3.46      6.34 o 
   1 -12   1        1.26        7.78      5.88 o 
   2 -12   1        9.08       14.44      9.44 o 
   3 -12   1        0.63       -2.06      9.64 o 
   4 -12   1        0.84       -2.98      9.04 o 
   5 -12   1        1.17        3.30      8.19 o 
   6 -12   1        1.31        0.43      8.68 o 
  -4 -11   1        7.25        7.50      9.55 o 
  -3 -11   1       13.23       -1.35      8.98 o 
  -2 -11   1        1.95       -6.17      9.12 o 
  -1 -11   1       10.06        8.53      6.53 o 
   0 -11   1       15.89       19.32      6.49 o 
   1 -11   1       25.47       24.10      6.28 o 
   2 -11   1       31.63       28.25      9.34 o 
   3 -11   1       16.76       27.87      9.68 o 
   4 -11   1        0.17       -3.08      8.33 o 
   5 -11   1       75.97      102.10     11.83 o 
   6 -11   1        0.01        1.52      8.52 o 
   7 -11   1        4.82        0.63      9.09 o 
   8 -11   1        0.67        7.71      9.12 o 
  -5 -10   1        0.00        5.57     10.17 o 
  -4 -10   1       21.82       15.31      9.25 o 
  -3 -10   1        0.38        3.98      8.26 o 
  -2 -10   1       17.47       10.60      8.88 o 
  -1 -10   1        4.63        7.86      6.25 o 
   0 -10   1       45.38       48.05      7.22 o 
   1 -10   1        0.44        4.00      5.38 o 
   2 -10   1        8.56       13.91      7.85 o 
   3 -10   1       16.00       17.45      7.63 o 
   4 -10   1        1.01       -4.60      7.76 o 
   5 -10   1        0.94       -0.11      8.30 o 
   6 -10   1        0.25       -4.12      8.44 o 
   7 -10   1        0.41       -3.39      7.90 o 
   8 -10   1        0.56        5.35      8.66 o 
   9 -10   1        3.37       15.39      9.50 o 
  -6  -9   1       13.43       29.74     10.44 o 
  -5  -9   1        1.98        6.77      9.39 o 
  -4  -9   1       41.72       21.08      9.28 o 
  -3  -9   1       21.71       16.08      8.63 o 
  -2  -9   1       49.12       51.33     10.28 o 
  -1  -9   1      139.33      122.50      7.60 o 
   0  -9   1        7.97        8.73      5.38 o 
   1  -9   1       12.62       19.58      5.77 o 
   2  -9   1        2.02       -3.30      7.36 o 
   3  -9   1      129.55      131.09     10.71 o 
   4  -9   1       53.95       54.38      8.84 o 
   5  -9   1       50.54       47.89      9.25 o 
   6  -9   1        0.30        0.11      7.57 o 
   7  -9   1        4.13        7.65      8.23 o 
   8  -9   1       16.19       25.62      9.71 o 
   9  -9   1        0.43       -2.92      8.91 o 
  -7  -8   1        3.34        6.65      9.98 o 
  -6  -8   1        4.06       -1.00      8.85 o 
  -5  -8   1        0.30        7.28      7.74 o 
  -4  -8   1       25.26       29.66      8.85 o 
  -3  -8   1      200.62      208.56     12.96 o 
  -2  -8   1        5.63        5.52      7.33 o 
  -1  -8   1       92.28       95.97     10.90 o 
   0  -8   1       16.16       20.14      5.25 o 
   1  -8   1        6.89        2.10      4.97 o 
   2  -8   1       24.12       31.23      7.87 o 
   3  -8   1       30.22       28.87      7.63 o 
   4  -8   1        1.15        5.79      6.85 o 
   5  -8   1       85.92       76.38      9.36 o 
   6  -8   1        9.65        8.44      7.65 o 
   7  -8   1       49.68       85.49     10.39 o 
   8  -8   1       65.83       69.21     11.71 o 
   9  -8   1        0.00        7.50      8.45 o 
  10  -8   1        6.11        2.00      9.20 o 
  -7  -7   1        1.92        9.22      9.39 o 
  -6  -7   1        3.28        1.36      8.58 o 
  -5  -7   1      558.21      631.28     20.74 o 
  -4  -7   1      672.89      755.62     22.55 o 
  -3  -7   1        1.49        0.38      7.68 o 
  -2  -7   1       26.74       34.39      7.63 o 
  -1  -7   1       84.99       82.63      5.96 o 
   0  -7   1       58.32       46.81      5.14 o 
   1  -7   1      399.39      460.32     22.79 o 
   2  -7   1        0.85        0.89      5.95 o 
   3  -7   1        0.80        6.22      6.28 o 
   4  -7   1       31.74       22.48      7.20 o 
   5  -7   1       83.85       71.86      8.55 o 
   6  -7   1        1.16        0.81      7.41 o 
   7  -7   1       65.30       62.72      9.93 o 
   8  -7   1       23.91       26.40      8.91 o 
   9  -7   1        9.37        3.66      8.41 o 
  10  -7   1        2.97        2.33      8.47 o 
  -8  -6   1        8.65       -2.51      9.45 o 
  -7  -6   1       37.55       26.40      9.31 o 
  -6  -6   1       56.98       50.24     10.18 o 
  -5  -6   1      245.34      237.44     13.55 o 
  -4  -6   1       56.58       45.85      8.42 o 
  -3  -6   1        7.30       16.05      6.90 o 
  -2  -6   1       98.64      102.66      8.44 o 
  -1  -6   1      257.06      245.39     12.13 o 
   0  -6   1       56.85       61.34      4.81 o 
   1  -6   1       76.92       81.29      5.25 o 
   2  -6   1        8.41        3.39      4.79 o 
   3  -6   1      472.81      574.87     23.54 o 
   4  -6   1        2.00        1.82      5.71 o 
   5  -6   1        3.15        7.00      5.96 o 
   6  -6   1      399.95      419.82     19.26 o 
   7  -6   1      131.22      130.48     10.60 o 
   8  -6   1       79.57       57.25     10.28 o 
   9  -6   1       16.52       14.09      9.04 o 
  10  -6   1        1.91       -5.33      8.33 o 
  11  -6   1        0.77       -1.08      8.15 o 
  -9  -5   1        2.24       15.04      9.37 o 
  -8  -5   1        7.20       13.64      9.06 o 
  -7  -5   1       92.62      108.78     12.53 o 
  -6  -5   1       75.37       94.69     10.26 o 
  -5  -5   1      458.08      499.25     20.28 o 
  -4  -5   1       83.18       89.90      8.92 o 
  -3  -5   1       29.20       16.18      6.35 o 
  -2  -5   1        0.10        0.76      5.38 o 
  -1  -5   1      564.50      657.87     17.38 o 
   0  -5   1      762.54      752.14     17.84 o 
   1  -5   1      315.67      303.19     10.98 o 
   2  -5   1       80.28       71.74      5.70 o 
   3  -5   1      450.83      470.11     20.54 o 
   4  -5   1      205.85      189.81     10.76 o 
   5  -5   1       24.52        7.23      5.65 o 
   6  -5   1        3.77       -3.17      6.82 o 
   7  -5   1       16.35       23.57      7.65 o 
   8  -5   1       14.34       11.47      7.17 o 
   9  -5   1       21.56       12.80      8.38 o 
  10  -5   1        0.44        3.09      8.61 o 
  11  -5   1        0.05       -3.20      9.42 o 
  -9  -4   1        1.66        4.57      9.26 o 
  -8  -4   1        3.96        7.90      8.69 o 
  -7  -4   1       94.18       95.06     11.14 o 
  -6  -4   1        1.20       -1.25      7.77 o 
  -5  -4   1        7.53       10.06      7.33 o 
  -4  -4   1       78.55       98.64      7.88 o 
  -3  -4   1      131.62      110.82      7.14 o 
  -2  -4   1     1269.00     1337.54     33.08 o 
  -1  -4   1     1539.55     1545.31     24.45 o 
   0  -4   1      120.26      115.90      3.92 o 
   1  -4   1       60.02       82.17      6.82 o 
   2  -4   1     2139.51     2194.02     38.98 o 
   3  -4   1        9.46        8.25      4.66 o 
   4  -4   1     4301.54     4416.24     57.74 o 
   5  -4   1      723.22      694.90     23.80 o 
   6  -4   1        4.16        5.60      6.77 o 
   7  -4   1       20.38       25.51      7.41 o 
   8  -4   1      130.51      124.58     11.41 o 
   9  -4   1       42.49       36.80      9.17 o 
  10  -4   1        0.28        1.55      7.71 o 
  11  -4   1        1.82        1.52      8.33 o 
 -10  -3   1        6.78       15.74      9.55 o 
  -9  -3   1        3.11        0.33      9.18 o 
  -8  -3   1        7.24       11.52      8.47 o 
  -7  -3   1        1.22       -5.65      7.63 o 
  -6  -3   1        1.96        0.82      7.57 o 
  -5  -3   1      163.97      186.35      9.61 o 
  -4  -3   1      478.97      475.62     21.58 o 
  -2  -3   1      452.08      423.31     19.14 o 
  -1  -3   1      311.91      331.92     14.03 o 
   0  -3   1      342.42      340.49     14.93 o 
   1  -3   1      131.62      140.43      5.33 o 
   2  -3   1     1040.78     1242.61     28.88 o 
   3  -3   1      606.45      522.43     20.64 o 
   4  -3   1     2364.85     2061.56     39.65 o 
   5  -3   1     1041.44     1143.57     28.63 o 
   6  -3   1      365.16      410.62     18.69 o 
   7  -3   1       14.46       10.18      6.65 o 
   8  -3   1       13.64        5.79      7.74 o 
   9  -3   1       51.58       43.10     10.18 o 
  10  -3   1        7.28        9.45      8.01 o 
  11  -3   1        5.69       -0.21      8.82 o 
 -10  -2   1        0.95        0.86      9.80 o 
  -9  -2   1        6.95        3.98      8.47 o 
  -8  -2   1       54.06       57.65     10.26 o 
  -7  -2   1        1.81       -1.35      7.96 o 
  -6  -2   1        3.43        2.54      6.49 o 
  -5  -2   1       84.25       79.76      7.69 o 
  -4  -2   1      844.36      834.72     27.55 o 
  -3  -2   1       88.45       72.55      5.39 o 
  -2  -2   1     2474.99     2532.72     40.88 o 
   3  -2   1       65.42       58.57      4.92 o 
   4  -2   1       49.04       41.63      5.01 o 
   5  -2   1       25.18       13.18      4.73 o 
   7  -2   1       56.81       60.09      8.19 o 
   8  -2   1      326.32      386.62     16.25 o 
   9  -2   1        5.96        2.01      7.80 o 
  10  -2   1       41.18       43.64     10.90 o 
  11  -2   1        5.07        5.06      9.61 o 
 -10  -1   1        1.44       -1.32      8.33 o 
  -9  -1   1       15.41        5.28      9.39 o 
  -8  -1   1        6.17        5.16      7.66 o 
  -7  -1   1       18.18       24.16      7.71 o 
  -6  -1   1       59.63       41.39      7.84 o 
  -5  -1   1      657.11      597.73     24.10 o 
  -4  -1   1     2883.91     3267.68     52.42 o 
  -3  -1   1     1258.66     1479.72     33.67 o 
  -2  -1   1     4605.34     5150.20     53.14 o 
   3  -1   1     1452.39     1286.72     30.22 o 
   4  -1   1      302.48      389.84     19.46 o 
   5  -1   1      937.09      979.22     29.12 o 
   6  -1   1        0.12        1.95      6.20 o 
   7  -1   1        9.39       19.97      7.33 o 
   8  -1   1       36.90       34.99      8.82 o 
   9  -1   1        3.44       -1.25      7.99 o 
  10  -1   1       16.18       16.64      9.80 o 
  11  -1   1        1.39       -0.48     10.06 o 
 -11   0   1        0.53        0.14      9.60 o 
 -10   0   1        0.27        5.63      8.68 o 
  -9   0   1       20.45       23.10      9.25 o 
  -8   0   1      129.30      124.31     11.15 o 
  -7   0   1      280.58      320.20     15.18 o 
  -6   0   1      338.94      315.12     15.46 o 
  -5   0   1      308.83      347.24     18.42 o 
  -4   0   1     2556.84     2487.16     45.66 o 
  -3   0   1      473.23      428.86     18.58 o 
  -2   0   1    11367.28    13023.92    372.49 o 
   2   0   1       28.71       29.46      3.54 o 
   3   0   1      773.09      702.23     23.68 o 
   4   0   1      109.97      109.21      6.25 o 
   6   0   1        0.02       -3.41      6.50 o 
   7   0   1       24.01       11.56      7.52 o 
   8   0   1       13.47        7.11      8.01 o 
   9   0   1        2.91        2.09      8.44 o 
  10   0   1        1.66       -5.49      9.52 o 
 -11   1   1        4.16       -0.62      9.41 o 
 -10   1   1        3.86        3.79      8.20 o 
  -9   1   1       16.81        6.69      8.28 o 
  -8   1   1      146.87      130.23     11.95 o 
  -7   1   1       30.84       22.64      8.07 o 
  -6   1   1       64.89       50.45      7.52 o 
  -5   1   1        4.36        0.86      4.77 o 
  -4   1   1       65.12       63.82      5.44 o 
   3   1   1      106.13      119.43      6.58 o 
   4   1   1      659.44      669.98     23.73 o 
   5   1   1       59.46       51.30      6.76 o 
   6   1   1      108.28      130.63      9.84 o 
   7   1   1       20.96       25.94      7.98 o 
   8   1   1       36.22       53.92      9.31 o 
   9   1   1       42.94       49.98     10.50 o 
  10   1   1       18.74       19.54     10.64 o 
 -11   2   1        0.01        0.36      8.76 o 
 -10   2   1        4.59        9.74      9.28 o 
  -9   2   1        0.24        3.66      7.73 o 
  -8   2   1       82.65       77.68     10.52 o 
  -7   2   1      270.92      335.71     16.29 o 
  -6   2   1       92.22       79.94      7.39 o 
  -5   2   1      159.28      198.65      9.00 o 
  -4   2   1     2795.66     2658.32     45.26 o 
  -3   2   1     1825.71     1803.52     36.04 o 
   0   2   1      282.48      350.26     10.62 o 
   1   2   1      806.91      803.82     27.87 o 
   2   2   1       27.24       15.40      4.31 o 
   3   2   1        0.01        3.08      4.65 o 
   5   2   1       23.46       33.49      7.49 o 
   6   2   1      177.88      214.67     11.49 o 
   7   2   1       97.74       88.62     10.34 o 
   8   2   1       41.77       48.48     10.25 o 
   9   2   1        3.08        5.20      9.41 o 
  10   2   1        5.89       10.64     10.07 o 
 -11   3   1        0.26       -2.76      8.65 o 
 -10   3   1        3.72       -4.19      8.30 o 
  -9   3   1        0.22       -0.59      7.17 o 
  -8   3   1      152.11      144.89     11.52 o 
  -7   3   1        2.68        7.15      6.71 o 
  -6   3   1       99.92      138.48      8.73 o 
  -5   3   1      558.05      455.95     20.90 o 
  -4   3   1      936.03     1019.06     28.95 o 
  -3   3   1      115.34      115.02      6.16 o 
  -2   3   1      271.39      273.75     16.82 o 
  -1   3   1      677.63      688.85     15.91 o 
   1   3   1       34.56       30.20      7.12 o 
   2   3   1      427.28      500.33     21.63 o 
   3   3   1        1.01       -1.27      4.84 o 
   4   3   1        7.39        5.03      5.89 o 
   5   3   1       75.78       73.54      9.03 o 
   6   3   1       46.44       45.50      9.12 o 
   7   3   1      125.96      145.14     12.44 o 
   8   3   1        5.43        3.65      8.79 o 
   9   3   1        5.55        0.63      8.88 o 
 -11   4   1       35.31       35.60     10.66 o 
 -10   4   1       23.72       17.73     10.10 o 
  -9   4   1       11.55        7.14      8.28 o 
  -8   4   1        5.87        7.71      7.92 o 
  -7   4   1      109.02       93.76      9.50 o 
  -6   4   1       76.09       68.36      7.92 o 
  -5   4   1      122.09      142.96      8.19 o 
  -4   4   1      598.89      500.76     21.60 o 
  -3   4   1       89.34      118.29      6.52 o 
  -2   4   1       80.40       69.11      5.60 o 
  -1   4   1       60.94      100.16     10.60 o 
   0   4   1        0.35       -1.56      2.79 o 
   1   4   1      293.63      289.38     45.88 o 
   2   4   1       38.46       36.41      6.15 o 
   3   4   1      219.05      284.08     13.80 o 
   4   4   1       22.79       26.63      7.33 o 
   5   4   1      144.19      142.94     10.74 o 
   6   4   1      817.48      799.67     22.76 o 
   7   4   1       76.83       72.43     10.52 o 
   8   4   1        3.84        1.54      9.07 o 
   9   4   1        5.85        2.27      9.52 o 
 -11   5   1        3.95        0.08      9.33 o 
 -10   5   1        2.35        3.08      9.20 o 
  -9   5   1        0.32        2.24      8.76 o 
  -8   5   1       64.47       67.04      9.99 o 
  -7   5   1      198.82      183.85     11.76 o 
  -6   5   1      145.25      142.12      9.95 o 
  -5   5   1       97.33      111.18      8.30 o 
  -4   5   1     1432.44     1457.82     34.86 o 
  -3   5   1       26.98       23.94      5.60 o 
  -2   5   1       32.38       39.18      5.62 o 
  -1   5   1        4.76        7.67      3.54 o 
   0   5   1        0.38        1.68      3.55 o 
   1   5   1      774.80      843.78     19.31 o 
   2   5   1       61.78       55.24      7.38 o 
   3   5   1       14.01       14.13      7.31 o 
   4   5   1     1184.76     1223.26     30.90 o 
   5   5   1      262.66      296.02     15.90 o 
   6   5   1       66.57       58.50      9.90 o 
   7   5   1       11.93       11.17      9.36 o 
   8   5   1        0.01        0.76      8.88 o 
 -11   6   1       15.17       15.05     10.50 o 
 -10   6   1       13.19       16.15      9.04 o 
  -9   6   1       47.66       46.08     10.44 o 
  -8   6   1       15.93       15.61      8.87 o 
  -7   6   1        0.02        1.36      7.53 o 
  -6   6   1       10.27       17.45      7.34 o 
  -5   6   1        1.94        4.81      6.38 o 
  -4   6   1       72.80       68.15      8.09 o 
  -3   6   1      574.35      562.31     22.89 o 
  -2   6   1      117.80      123.05      8.23 o 
  -1   6   1      287.82      284.87      9.27 o 
   0   6   1       74.36       75.77      6.27 o 
   1   6   1       25.62       12.13      4.54 o 
   2   6   1       12.51        2.28      7.03 o 
   3   6   1      213.01      171.30     11.49 o 
   4   6   1      864.50      936.99     25.25 o 
   5   6   1       20.81       21.08      8.68 o 
   6   6   1       15.65       16.32      9.68 o 
   7   6   1        3.81        9.96      9.09 o 
   8   6   1        2.80        5.50      9.79 o 
 -10   7   1        3.69        6.31      9.57 o 
  -9   7   1       14.33        7.61      8.65 o 
  -8   7   1        1.37        8.36      7.99 o 
  -7   7   1       20.47       18.64      8.25 o 
  -6   7   1       19.42       11.56      7.98 o 
  -5   7   1        0.80        3.98      7.30 o 
  -4   7   1      160.01      159.24     10.33 o 
  -3   7   1      125.10      132.34      9.68 o 
  -2   7   1        4.22        5.03      6.44 o 
  -1   7   1       17.35       17.61      5.01 o 
   0   7   1        5.15        5.40      4.98 o 
   1   7   1        3.20        5.18      5.02 o 
   2   7   1       29.98       19.42      8.20 o 
   3   7   1       40.07       35.20      9.57 o 
   4   7   1        1.21        2.11      8.36 o 
   5   7   1       29.03       23.95      9.03 o 
   6   7   1        3.46        3.52      9.04 o 
   7   7   1        0.05        0.19     10.09 o 
 -10   8   1        0.26        1.33      8.90 o 
  -9   8   1        5.95        7.12      8.42 o 
  -8   8   1       24.16       34.30     10.20 o 
  -7   8   1        5.38        7.17      7.57 o 
  -6   8   1        4.67       -0.46      7.98 o 
  -5   8   1        0.18        3.66      7.15 o 
  -4   8   1      256.01      225.58     12.52 o 
  -3   8   1        2.68       -4.11      7.47 o 
  -2   8   1       26.68       33.53      7.92 o 
  -1   8   1       21.31       14.12      5.44 o 
   0   8   1       59.69       55.27      8.78 o 
   1   8   1      304.93      344.35     11.95 o 
   2   8   1       70.24       87.71     10.60 o 
   3   8   1        8.41        1.49      8.47 o 
   4   8   1       81.27       54.74     11.12 o 
   5   8   1        9.12       11.61      8.96 o 
   6   8   1        2.46        3.93      9.55 o 
  -9   9   1        6.56        0.59      8.47 o 
  -8   9   1       13.78        6.20      8.98 o 
  -7   9   1        4.66        6.11      8.53 o 
  -6   9   1        0.77        6.04      8.47 o 
  -5   9   1        5.86       -2.68      7.68 o 
  -4   9   1       89.40      116.19     11.26 o 
  -3   9   1        0.54        9.33      8.63 o 
  -2   9   1       74.29      102.27     10.45 o 
  -1   9   1       91.68       92.56      7.48 o 
   0   9   1       15.46       16.15      6.07 o 
   1   9   1       18.69       21.54      6.50 o 
   2   9   1      113.24      100.93     12.02 o 
   3   9   1       53.31       84.88     11.01 o 
   4   9   1        3.08        7.61      8.84 o 
   5   9   1       13.32       15.07      9.88 o 
  -9  10   1        0.50        1.21      9.03 o 
  -8  10   1        0.84        0.08      8.45 o 
  -7  10   1        0.56        0.67      7.77 o 
  -6  10   1        0.00        2.59      8.30 o 
  -5  10   1        8.87       -1.00      8.26 o 
  -4  10   1       51.56       46.53     10.06 o 
  -3  10   1        2.82       -2.41      7.57 o 
  -2  10   1       69.61       66.10     10.80 o 
  -1  10   1       56.50       59.08     12.29 o 
   0  10   1       10.64        8.55      5.88 o 
   1  10   1       21.92       19.80      6.25 o 
   2  10   1        0.62        1.14      8.57 o 
   3  10   1        6.14        8.45      9.87 o 
   4  10   1        0.00       -0.22      8.77 o 
  -8  11   1        0.01       -5.31      8.74 o 
  -7  11   1       16.16       22.19      9.17 o 
  -6  11   1        0.01       -2.78      8.53 o 
  -5  11   1       22.79       34.85      9.83 o 
  -4  11   1       14.59       25.65      9.11 o 
  -3  11   1        0.25       10.68      8.66 o 
  -2  11   1       14.91       11.55      9.60 o 
  -1  11   1        0.42       -1.54      6.04 o 
   0  11   1        4.68        6.84      6.21 o 
   1  11   1        2.38        4.15      6.33 o 
   2  11   1        1.37        5.93      9.03 o 
   3  11   1        8.25        2.25      9.23 o 
  -6  12   1        1.22        1.90      9.66 o 
  -5  12   1       14.06       17.35      9.85 o 
  -4  12   1       12.37       17.23      9.26 o 
  -3  12   1       37.58       25.63     11.12 o 
  -2  12   1        0.43       -9.20      9.91 o 
  -1  12   1        1.30       -3.93      6.31 o 
   0  12   1        2.20        2.97      6.36 o 
   1  12   1        2.88       -1.52      6.75 o 
  -4  13   1        0.11        1.17      9.45 o 
  -3  13   1        1.54       10.88      9.50 o 
  -2  13   1        2.02       -0.35      9.80 o 
   1 -13   2        0.42       -4.86      6.29 o 
   2 -13   2        1.43        7.20      8.85 o 
   3 -13   2        0.56        1.38      8.47 o 
   4 -13   2        0.29       -5.81      9.04 o 
  -2 -12   2        6.99        0.71      9.07 o 
  -1 -12   2        0.48        2.98      6.16 o 
   0 -12   2        1.15        7.33      5.88 o 
   1 -12   2       38.05       27.27      6.67 o 
   2 -12   2        1.29       -2.52      8.49 o 
   3 -12   2        0.75        4.68      8.38 o 
   4 -12   2       35.08       37.82      9.64 o 
   5 -12   2       10.78       15.78      8.88 o 
   6 -12   2        0.87        5.30      8.47 o 
  -4 -11   2        1.12        5.14      9.33 o 
  -3 -11   2       15.31       20.75      9.91 o 
  -2 -11   2        1.92       -5.93      8.71 o 
  -1 -11   2       32.89       38.55      7.28 o 
   0 -11   2        0.67        0.97      5.67 o 
   1 -11   2        4.75        4.39      5.67 o 
   2 -11   2        6.61       17.85      8.28 o 
   3 -11   2        8.13       10.25      8.14 o 
   4 -11   2        0.10        3.22      7.69 o 
   5 -11   2       40.88       42.61      9.72 o 
   6 -11   2        2.61        0.21      7.77 o 
   7 -11   2        0.00       -1.40      8.66 o 
   8 -11   2        0.87       -1.76      9.64 o 
  -5 -10   2        1.07        2.22      8.87 o 
  -4 -10   2        5.87       12.47      9.14 o 
  -3 -10   2        4.72       12.55      8.42 o 
  -2 -10   2        0.28       -5.46      7.90 o 
  -1 -10   2        2.16        7.43      5.57 o 
   0 -10   2       33.78       33.25      6.08 o 
   1 -10   2       26.68       31.46      5.96 o 
   2 -10   2       48.08       47.56      8.55 o 
   3 -10   2        0.79       -3.98      7.50 o 
   4 -10   2       62.43       67.24      9.44 o 
   5 -10   2       80.12       83.30     10.53 o 
   6 -10   2        7.15       18.96      7.80 o 
   7 -10   2       13.10       20.53      8.85 o 
   8 -10   2        1.27       -3.08      8.66 o 
   9 -10   2        0.03        5.36      9.26 o 
  -6  -9   2        0.67       -2.60      8.82 o 
  -5  -9   2        8.44       15.83      9.03 o 
  -4  -9   2        0.43        0.32      8.57 o 
  -3  -9   2        8.71       17.08      8.41 o 
  -2  -9   2       16.73       29.74      7.88 o 
  -1  -9   2        1.33        2.21      5.25 o 
   0  -9   2       16.27       20.73      5.46 o 
   1  -9   2        0.08        0.77      5.21 o 
   2  -9   2       13.88       14.17      7.61 o 
   3  -9   2       10.47       28.27      8.07 o 
   4  -9   2      189.62      209.31     12.71 o 
   5  -9   2       10.73        9.98      8.23 o 
   6  -9   2        1.51       -1.16      7.50 o 
   7  -9   2        0.48        6.58      7.87 o 
   8  -9   2        0.23       -5.89      8.19 o 
   9  -9   2        6.73        2.00      8.91 o 
  -7  -8   2        0.95       -1.82      9.06 o 
  -6  -8   2        3.04        6.33      9.41 o 
  -5  -8   2       14.33       11.64      9.50 o 
  -4  -8   2        6.28        2.78      8.58 o 
  -3  -8   2       66.77       62.20      9.39 o 
  -2  -8   2       24.18       12.80      7.84 o 
  -1  -8   2      150.31      175.15      7.85 o 
   0  -8   2      248.04      265.25     10.57 o 
   1  -8   2      134.80      158.98      9.68 o 
   2  -8   2        7.24        3.19      6.81 o 
   3  -8   2      364.05      393.91     19.68 o 
   4  -8   2       41.76       60.36      8.26 o 
   5  -8   2       53.00       59.65      8.68 o 
   6  -8   2        5.62       11.26      7.96 o 
   7  -8   2        5.73        4.20      7.77 o 
   8  -8   2        1.04        6.84      8.19 o 
   9  -8   2       10.55       14.29      9.58 o 
  10  -8   2        0.33       -4.74      9.06 o 
  -8  -7   2        4.85        7.30      9.31 o 
  -7  -7   2        0.18        1.46      8.96 o 
  -6  -7   2       30.81       30.62     10.04 o 
  -5  -7   2       45.10       44.91      9.90 o 
  -4  -7   2       40.41       58.28      9.01 o 
  -3  -7   2        9.99       17.54      7.73 o 
  -2  -7   2        3.00        0.30      6.36 o 
  -1  -7   2        6.05        8.63      4.57 o 
   0  -7   2       75.02       86.24      8.15 o 
   1  -7   2       60.39       62.13      4.99 o 
   2  -7   2        8.75        2.38      6.14 o 
   3  -7   2       76.69       81.13      7.60 o 
   4  -7   2       97.50       93.38      9.06 o 
   5  -7   2       25.07       20.21      7.11 o 
   6  -7   2        1.93       -1.22      7.65 o 
   7  -7   2        0.03        0.73      7.66 o 
   8  -7   2       10.19        9.15      8.49 o 
   9  -7   2       20.70       10.12      8.45 o 
  10  -7   2        1.99       -0.67      8.38 o 
  -8  -6   2        9.44       10.64      9.85 o 
  -7  -6   2        0.00        5.17      8.58 o 
  -6  -6   2       35.06       35.04      8.66 o 
  -5  -6   2       42.04       36.56      8.33 o 
  -4  -6   2      185.14      197.06     11.55 o 
  -3  -6   2       19.40       23.11      7.11 o 
  -1  -6   2       71.54       94.59      4.80 o 
   0  -6   2       13.05        6.08      3.68 o 
   1  -6   2      328.11      296.37      9.93 o 
   2  -6   2      267.57      264.42     14.28 o 
   3  -6   2       45.88       34.84      6.04 o 
   4  -6   2       45.05       39.37      6.58 o 
   5  -6   2       60.09       63.91      8.26 o 
   6  -6   2        0.37        0.62      7.42 o 
   7  -6   2       16.50        5.44      7.07 o 
   8  -6   2        0.01       -0.89      7.87 o 
   9  -6   2       11.58        9.69      8.60 o 
  10  -6   2        0.02        1.19      8.25 o 
  11  -6   2        3.21       13.50      9.60 o 
  -9  -5   2        0.72       -0.92      9.20 o 
  -8  -5   2        0.06       -0.95      7.93 o 
  -7  -5   2        8.82        0.62      8.17 o 
  -6  -5   2        4.81       10.14      7.66 o 
  -5  -5   2       27.83       25.71      8.01 o 
  -4  -5   2       19.40       31.30      7.28 o 
  -3  -5   2      113.62      147.03      8.41 o 
  -2  -5   2      187.84      210.67      9.81 o 
   0  -5   2      100.46      100.39      4.09 o 
   1  -5   2      852.80      927.58     47.32 o 
   2  -5   2       99.84      112.31      6.95 o 
   3  -5   2      568.51      604.02     23.16 o 
   4  -5   2      489.26      568.77     22.30 o 
   5  -5   2       74.28       93.74      7.76 o 
   6  -5   2        0.00       -1.51      6.14 o 
   7  -5   2       34.91       15.88      7.93 o 
   8  -5   2        5.63        3.43      7.04 o 
   9  -5   2      101.26       63.99     11.56 o 
  10  -5   2        1.55        0.46      8.42 o 
  11  -5   2        0.01        0.38      9.31 o 
  -9  -4   2        0.32       -0.71      8.87 o 
  -8  -4   2       23.66       16.74      9.39 o 
  -7  -4   2       34.19       20.78      8.01 o 
  -6  -4   2       56.09       57.66      8.65 o 
  -5  -4   2       43.33       51.13      8.12 o 
  -4  -4   2       44.58       59.09      7.20 o 
  -3  -4   2        0.52       14.53      5.36 o 
  -2  -4   2       92.58       87.30      5.97 o 
  -1  -4   2      207.02      160.98     18.69 o 
   0  -4   2      103.36      118.09      4.01 o 
   1  -4   2      381.19      382.43     16.62 o 
   2  -4   2      182.82      189.88      7.79 o 
   3  -4   2      408.95      397.06     19.51 o 
   4  -4   2       83.82      109.19      6.92 o 
   5  -4   2       12.96       -0.05      5.30 o 
   6  -4   2       30.83       45.83      7.93 o 
   7  -4   2        2.92        2.27      6.77 o 
   8  -4   2        0.00        4.12      7.44 o 
   9  -4   2       17.62        5.81      8.30 o 
  10  -4   2        0.13       -3.58      7.74 o 
  11  -4   2        1.02        7.99      8.68 o 
 -10  -3   2        6.11       -0.30      9.85 o 
  -9  -3   2       13.74        7.47      8.68 o 
  -8  -3   2       10.97        6.54      8.34 o 
  -7  -3   2        7.14        6.50      7.65 o 
  -6  -3   2       23.43       19.51      7.30 o 
  -5  -3   2       13.79       16.10      6.57 o 
  -4  -3   2      516.73      440.53     20.00 o 
  -3  -3   2      475.70      519.28     21.19 o 
  -1  -3   2      407.28      354.71     11.61 o 
   0  -3   2     3934.98     3651.15     86.61 o 
   1  -3   2     7905.89     6519.76    123.59 o 
   2  -3   2     1243.51     1495.70      6.61 o 
   3  -3   2      454.46      463.41     18.62 o 
   4  -3   2        0.77        6.04      4.24 o 
   5  -3   2       59.74       40.88      6.27 o 
   6  -3   2       50.44       26.48      7.25 o 
   7  -3   2        0.97        3.71      6.85 o 
   8  -3   2      188.66      191.25     13.14 o 
   9  -3   2        0.92        1.57      7.93 o 
  10  -3   2        1.40        1.52      8.31 o 
  11  -3   2        0.93        0.60      9.42 o 
 -10  -2   2        3.21        2.87      9.18 o 
  -9  -2   2        9.91        9.85      9.33 o 
  -8  -2   2       36.00       25.05      8.41 o 
  -7  -2   2        7.58        2.08      7.44 o 
  -6  -2   2      188.81      212.67     10.96 o 
  -5  -2   2      115.01      107.26      7.79 o 
  -4  -2   2     4162.27     4767.14     59.99 o 
  -3  -2   2        7.47        6.17      4.05 o 
  -2  -2   2      293.28      231.39     10.51 o 
   0  -2   2    10082.99    10706.32    233.35 o 
   1  -2   2     9983.29     7600.49    350.62 o 
   2  -2   2     2260.57     2253.26     36.11 o 
   3  -2   2      165.47      166.81      7.36 o 
   4  -2   2      112.05      125.08      7.06 o 
   6  -2   2       15.48       13.09      6.49 o 
   7  -2   2        0.88       -4.71      6.41 o 
   8  -2   2       57.60       60.88      9.41 o 
   9  -2   2       50.85       53.05     10.04 o 
  10  -2   2        0.61        0.71      9.20 o 
  11  -2   2        1.24       -1.05      9.20 o 
 -11  -1   2       14.01       20.56     10.77 o 
 -10  -1   2        0.30       -0.11      8.55 o 
  -9  -1   2        9.45        4.74      8.58 o 
  -8  -1   2        3.13       -0.38      7.52 o 
  -7  -1   2       70.37       81.63      9.22 o 
  -6  -1   2       35.90       56.55      7.63 o 
  -5  -1   2        9.61        5.14      5.38 o 
  -4  -1   2       27.62       33.42      4.98 o 
  -3  -1   2      113.33       93.26      5.35 o 
  -2  -1   2      116.75      107.01      4.82 o 
  -1  -1   2      592.43      472.77     10.12 o 
   2  -1   2     8942.50     9686.38     74.79 o 
   3  -1   2        1.36        2.92      3.79 o 
   4  -1   2       12.91        5.28      4.31 o 
   5  -1   2      322.55      327.64     15.17 o 
   6  -1   2       48.56       48.97      7.58 o 
   7  -1   2        0.00        1.48      6.58 o 
   8  -1   2       33.34       24.70      9.09 o 
   9  -1   2        1.47       -1.65      8.55 o 
  10  -1   2       20.02       24.02     10.17 o 
 -11   0   2        2.32       -7.53      9.61 o 
 -10   0   2       43.27       37.14     10.37 o 
  -9   0   2       70.42       49.76     10.37 o 
  -8   0   2        1.49        0.03      7.41 o 
  -7   0   2      531.65      560.23     22.09 o 
  -6   0   2      749.06      777.44     26.46 o 
  -5   0   2        5.53        3.81      4.65 o 
  -4   0   2      197.27      190.50      9.23 o 
  -3   0   2        0.50        1.98      3.54 o 
   1   0   2       55.65       65.90      4.80 o 
   2   0   2        4.57       13.99      3.90 o 
   3   0   2      253.86      289.56     14.39 o 
   4   0   2      222.89      190.36     10.42 o 
   5   0   2       65.22       80.38      7.44 o 
   6   0   2       56.23       52.89      7.65 o 
   7   0   2       28.08       28.73      8.92 o 
   8   0   2        5.46        3.08      7.80 o 
   9   0   2        0.02        0.70      8.72 o 
  10   0   2       21.20       17.88     10.42 o 
 -11   1   2        1.33        5.55      9.39 o 
 -10   1   2        0.72       -5.46      9.36 o 
  -9   1   2      153.42      133.67     13.10 o 
  -8   1   2      218.27      199.65     13.96 o 
  -7   1   2      434.84      417.05     20.14 o 
  -6   1   2       56.92       81.08      7.17 o 
  -5   1   2        0.30        3.87      4.55 o 
  -4   1   2        5.22       -0.05      3.90 o 
  -3   1   2      366.11      371.47     17.59 o 
  -1   1   2       26.79       29.69      2.16 o 
   0   1   2    12981.23    15127.77    296.17 o 
   2   1   2        3.17        1.22      4.09 o 
   3   1   2        0.05       -0.49      4.06 o 
   4   1   2      266.37      285.10     15.58 o 
   5   1   2      272.00      328.30     15.63 o 
   6   1   2        2.95        3.82      6.68 o 
   7   1   2      105.01       89.55     10.28 o 
   8   1   2        4.99        4.66      7.84 o 
   9   1   2        1.86        1.38      8.90 o 
  10   1   2        0.73       -4.58      9.64 o 
 -11   2   2        0.29       -1.90      8.50 o 
 -10   2   2        0.31        3.00      8.25 o 
  -9   2   2        0.05        4.90      7.80 o 
  -8   2   2      466.92      470.22     17.99 o 
  -7   2   2      139.79      126.42     10.58 o 
  -6   2   2      122.11      140.88      8.92 o 
  -5   2   2      354.58      435.84     20.39 o 
  -4   2   2      847.66      765.02     26.11 o 
  -3   2   2      881.20     1023.06     28.56 o 
  -2   2   2     2698.74     2285.12     39.79 o 
  -1   2   2     2960.18     2942.46     29.80 o 
   0   2   2      789.50      916.38     43.23 o 
   1   2   2      104.86       88.65      3.91 o 
   2   2   2      243.77      262.41     12.19 o 
   3   2   2      616.33      625.53     23.57 o 
   4   2   2      371.45      321.20     16.54 o 
   5   2   2       60.25       58.74      8.04 o 
   6   2   2       53.37       36.15      8.50 o 
   7   2   2      182.83      201.24     12.41 o 
   8   2   2      157.63      108.51     12.85 o 
   9   2   2        9.86        8.03      9.39 o 
 -11   3   2        1.07       -4.46      8.95 o 
 -10   3   2        8.46        4.65      8.79 o 
  -9   3   2       42.55       42.78      9.98 o 
  -8   3   2        4.37       10.20      7.85 o 
  -7   3   2       21.88        4.35      7.74 o 
  -6   3   2       34.58       55.31      7.33 o 
  -5   3   2       22.90       26.21      5.92 o 
  -4   3   2      141.18      172.97      8.55 o 
  -3   3   2      207.97      239.17     13.30 o 
  -2   3   2      118.17      136.91      9.28 o 
  -1   3   2      115.14      134.13      7.87 o 
   0   3   2     3170.21     3066.79     33.50 o 
   1   3   2      206.89      171.86     25.19 o 
   2   3   2       10.67        1.22      5.06 o 
   3   3   2        3.19        4.58      5.44 o 
   4   3   2       29.49       34.42      7.41 o 
   5   3   2       12.36       10.52      7.65 o 
   6   3   2        0.01        1.35      8.25 o 
   7   3   2        0.28       -3.49      8.39 o 
   8   3   2       20.47       19.65      8.98 o 
   9   3   2       16.13       24.35     10.09 o 
 -11   4   2       16.10        7.50     10.34 o 
 -10   4   2        1.79        1.82      8.23 o 
  -9   4   2       55.62       45.23     10.01 o 
  -8   4   2       15.13        9.06      8.84 o 
  -7   4   2       24.54       25.86      7.68 o 
  -6   4   2       81.86       68.67      8.34 o 
  -5   4   2       61.66       66.67      7.25 o 
  -4   4   2        0.05       -1.94      4.93 o 
  -3   4   2      445.36      567.12     22.36 o 
  -2   4   2      475.31      440.57     20.40 o 
  -1   4   2       10.42        2.73      3.89 o 
   0   4   2      341.36      353.40     23.63 o 
   1   4   2     3584.94     3658.22     80.19 o 
   2   4   2      634.95      666.67     25.25 o 
   3   4   2      101.52       98.66      8.58 o 
   4   4   2       22.05       10.60      7.44 o 
   5   4   2      153.91      166.97     12.33 o 
   6   4   2       81.74       66.94     10.33 o 
   7   4   2       13.74       20.86      9.45 o 
   8   4   2       39.13       30.23     10.17 o 
   9   4   2        4.73        6.71     10.07 o 
 -11   5   2       14.27       13.45     10.17 o 
 -10   5   2        7.63       23.54      9.79 o 
  -9   5   2       18.91        8.49      8.87 o 
  -8   5   2      110.32      130.67     12.17 o 
  -7   5   2       26.42       29.27      8.80 o 
  -6   5   2        0.38        3.65      6.57 o 
  -5   5   2       72.68       55.33      7.66 o 
  -4   5   2      878.02     1091.53     30.18 o 
  -3   5   2        4.36       -1.19      5.35 o 
  -2   5   2       43.22       69.29      6.38 o 
  -1   5   2      216.38      262.61      8.78 o 
   0   5   2      185.81      216.07     34.37 o 
   1   5   2        7.65        4.12      4.12 o 
   2   5   2       54.70       49.15      7.90 o 
   3   5   2      302.21      307.69     14.87 o 
   4   5   2      195.85      171.83     12.01 o 
   5   5   2       15.46       12.47      8.68 o 
   6   5   2       28.41       20.49     10.22 o 
   7   5   2       35.40       36.14     10.07 o 
   8   5   2        3.43       -0.30      9.39 o 
 -11   6   2        0.00       -2.93      9.57 o 
 -10   6   2        1.29        7.06      8.41 o 
  -9   6   2        2.90        1.22      8.57 o 
  -8   6   2      135.88      157.28     12.68 o 
  -7   6   2       60.05       72.00      9.57 o 
  -6   6   2       22.85       26.67      8.06 o 
  -5   6   2       84.75       67.10      8.25 o 
  -4   6   2        0.36        1.46      6.31 o 
  -3   6   2        7.32        4.05      6.50 o 
  -2   6   2        3.64        0.90      5.85 o 
  -1   6   2        0.03        0.41      4.13 o 
   0   6   2        4.56        2.30      4.33 o 
   1   6   2        0.32       -0.28      4.61 o 
   2   6   2      286.17      318.31     15.55 o 
   3   6   2      174.21      147.46     11.25 o 
   4   6   2      112.19      116.71     11.45 o 
   5   6   2      131.56      133.69     12.22 o 
   6   6   2       29.56       27.22      9.79 o 
   7   6   2       10.68        8.61      9.33 o 
 -10   7   2        1.13       -2.36      9.12 o 
  -9   7   2        6.01        0.11      8.07 o 
  -8   7   2       10.40       22.05      8.95 o 
  -7   7   2        3.17       11.18      7.42 o 
  -6   7   2        2.54       -3.95      8.20 o 
  -5   7   2       45.56       59.85      8.33 o 
  -4   7   2      336.74      307.90     17.18 o 
  -3   7   2      300.25      295.06     14.41 o 
  -2   7   2      104.45      107.18      9.26 o 
  -1   7   2        7.74       18.27      6.41 o 
   0   7   2       26.18       24.26      5.32 o 
   1   7   2      108.72       84.37      6.79 o 
   2   7   2        1.83       -5.62      8.26 o 
   3   7   2        0.20        2.43      8.50 o 
   4   7   2        9.34        2.98      8.93 o 
   5   7   2        0.99        1.97      8.12 o 
   6   7   2        0.09       -1.82      9.28 o 
   7   7   2        1.00       -0.68      9.44 o 
 -10   8   2        1.45        1.78      9.53 o 
  -9   8   2        6.84        9.07      9.14 o 
  -8   8   2       16.82       14.58      9.14 o 
  -7   8   2        1.39        3.55      8.66 o 
  -6   8   2       24.81       11.56      8.06 o 
  -5   8   2        2.51        4.55      7.28 o 
  -4   8   2       10.91       18.92      7.85 o 
  -3   8   2       52.98       51.62      9.04 o 
  -2   8   2       14.04       21.19      7.90 o 
  -1   8   2       47.05       53.72      6.38 o 
   0   8   2      300.37      301.58     11.00 o 
   1   8   2      144.35      142.61     16.97 o 
   2   8   2      107.13      116.61     11.61 o 
   3   8   2       17.79       12.40      9.12 o 
   4   8   2       78.59       90.60     11.53 o 
   5   8   2        7.13        7.42      9.22 o 
   6   8   2        0.26       -1.68      8.79 o 
  -9   9   2        4.65        4.00      9.18 o 
  -8   9   2        0.13        5.71      8.85 o 
  -7   9   2        5.57        8.23      8.41 o 
  -6   9   2       13.05       11.91      8.98 o 
  -5   9   2       34.31       32.90      8.39 o 
  -4   9   2      178.69      212.27     13.39 o 
  -3   9   2        4.33        6.46      8.11 o 
  -2   9   2       15.29       25.52      9.17 o 
  -1   9   2      100.90       97.18      7.62 o 
   0   9   2       97.76       82.74      7.41 o 
   1   9   2        0.60       -2.44      5.40 o 
   2   9   2        3.46        8.72      8.61 o 
   3   9   2       14.76       -0.62      9.34 o 
   4   9   2        5.18        3.36      9.14 o 
   5   9   2        0.82        6.49      9.36 o 
  -9  10   2        6.84        0.81      9.60 o 
  -8  10   2        7.23       13.01      8.91 o 
  -7  10   2        9.54       14.97      9.64 o 
  -6  10   2        0.41       -5.03      7.74 o 
  -5  10   2        0.00       -2.41      8.12 o 
  -4  10   2       31.30       28.98      8.99 o 
  -3  10   2      118.33      109.97     13.12 o 
  -2  10   2      129.80      126.72     12.56 o 
  -1  10   2       15.15       19.60      6.49 o 
   0  10   2       49.74       39.71      7.03 o 
   1  10   2        0.00       -0.08      6.17 o 
   2  10   2       15.97       25.65      9.82 o 
   3  10   2        0.73       -5.49      9.17 o 
   4  10   2        8.77       18.81     10.39 o 
  -8  11   2        3.67        3.93     10.03 o 
  -7  11   2        3.71       12.33      9.25 o 
  -6  11   2        1.29       -6.93      8.58 o 
  -5  11   2        0.24       -5.89      8.80 o 
  -4  11   2        1.99       -3.27      9.49 o 
  -3  11   2        6.59       14.78     10.26 o 
  -2  11   2        0.34        2.81      8.84 o 
  -1  11   2        2.78        6.21      6.33 o 
   0  11   2       12.65        6.04      6.64 o 
   1  11   2        4.86       -2.00      6.50 o 
   2  11   2        0.33       -6.36      9.45 o 
  -6  12   2       13.87       18.35      9.66 o 
  -5  12   2        6.39        5.06      9.39 o 
  -4  12   2        0.08       10.01      8.99 o 
  -3  12   2       26.55       48.67     10.44 o 
  -2  12   2        2.10       -1.24      8.34 o 
  -1  12   2        0.02       -1.12      6.13 o 
   0  12   2        2.27        0.86      6.33 o 
  -1 -13   3        0.01       -4.46      6.08 o 
   1 -13   3        8.46        7.55      6.79 o 
   2 -13   3        1.77       -3.92      8.63 o 
   3 -13   3        0.36       -1.90      8.87 o 
   4 -13   3        1.08        1.51      8.80 o 
  -2 -12   3        0.69        3.27      8.82 o 
  -1 -12   3        0.86        0.64      6.54 o 
   0 -12   3        0.34        0.29      6.12 o 
   1 -12   3        0.10       -0.33      5.71 o 
   2 -12   3        3.60       -0.36      9.30 o 
   3 -12   3        1.23        1.94      7.92 o 
   4 -12   3        4.90        9.90      8.53 o 
   5 -12   3       11.21       12.90      9.31 o 
   6 -12   3        0.05       -8.45      8.45 o 
  -4 -11   3        1.51        8.39      9.57 o 
  -3 -11   3       18.94       13.53      8.79 o 
  -2 -11   3        0.77        5.14      9.15 o 
  -1 -11   3       29.78       30.03      6.79 o 
   0 -11   3        9.83        5.83      5.82 o 
   1 -11   3       12.05       12.43      5.83 o 
   2 -11   3        0.78       -1.74      8.12 o 
   3 -11   3        2.67        7.19      7.80 o 
   4 -11   3        0.03       -2.22      7.95 o 
   5 -11   3       21.56       17.89      9.47 o 
   6 -11   3        0.42        3.65      8.28 o 
   7 -11   3        2.67        2.89      8.47 o 
   8 -11   3        8.85       14.64      9.47 o 
  -5 -10   3        0.90       -0.89      9.06 o 
  -4 -10   3       39.05       37.37      9.66 o 
  -3 -10   3       17.57       18.86      9.66 o 
  -2 -10   3        2.24        2.16      8.26 o 
  -1 -10   3        6.90        2.63      5.40 o 
   0 -10   3        2.66        2.56      5.02 o 
   1 -10   3        6.60        1.54      4.98 o 
   2 -10   3        5.56       -0.60      7.80 o 
   3 -10   3       13.26       18.94      8.44 o 
   4 -10   3      109.04      136.94     11.03 o 
   5 -10   3       49.75       57.12      9.87 o 
   6 -10   3        5.02        0.71      8.25 o 
   7 -10   3        2.25        1.70      8.09 o 
   8 -10   3        0.01        3.25      9.09 o 
   9 -10   3        6.19        1.55     10.14 o 
  -6  -9   3        1.99       -1.28      8.53 o 
  -5  -9   3       37.10       35.99     10.41 o 
  -4  -9   3       43.25       58.44     10.37 o 
  -3  -9   3      109.22       98.99     10.83 o 
  -2  -9   3       11.46        7.61      7.38 o 
  -1  -9   3        0.61        2.41      5.10 o 
   0  -9   3       10.97        7.69      5.30 o 
   1  -9   3        4.19        5.69      5.03 o 
   2  -9   3       33.21       41.69      8.19 o 
   3  -9   3      148.81      151.59     10.99 o 
   4  -9   3       11.08        6.58      8.07 o 
   5  -9   3        4.31        8.20      7.61 o 
   6  -9   3       28.18       38.94      8.76 o 
   7  -9   3        0.96       -3.01      7.69 o 
   8  -9   3        2.63        2.62      7.96 o 
   9  -9   3        0.76       -0.86      8.58 o 
  -7  -8   3        1.01        0.65      8.79 o 
  -6  -8   3        9.84       10.58      8.82 o 
  -5  -8   3       48.17       50.06     10.28 o 
  -4  -8   3      270.74      304.94     14.25 o 
  -3  -8   3        5.45        4.62      7.55 o 
  -2  -8   3       32.94       27.82      8.07 o 
  -1  -8   3        0.25        0.98      5.04 o 
   0  -8   3       52.63       48.88      5.73 o 
   1  -8   3       79.05       89.78      7.02 o 
   2  -8   3       70.94       79.06      8.92 o 
   3  -8   3        0.93       -0.08      6.87 o 
   4  -8   3       55.83       53.19      8.71 o 
   5  -8   3        8.81       10.26      7.73 o 
   6  -8   3        2.39       11.75      7.23 o 
   7  -8   3        1.93        5.14      7.36 o 
   8  -8   3        0.15       -7.44      7.85 o 
   9  -8   3        7.97        7.96      8.33 o 
  10  -8   3        0.35       -7.95      9.41 o 
  -8  -7   3        2.02        1.70      9.06 o 
  -7  -7   3        0.33        7.92      8.99 o 
  -6  -7   3       14.88       29.70      9.36 o 
  -5  -7   3        1.05        0.30      8.25 o 
  -4  -7   3      273.52      273.78     14.33 o 
  -3  -7   3      168.24      195.14     10.85 o 
  -2  -7   3       14.22       14.29      6.46 o 
  -1  -7   3      196.05      204.61      7.14 o 
   0  -7   3       10.38       16.88      4.62 o 
   1  -7   3       67.20       82.23      5.27 o 
   2  -7   3      127.83      100.88      8.23 o 
   3  -7   3        1.30        7.01      5.77 o 
   4  -7   3       21.63        7.84      6.61 o 
   5  -7   3       12.79        9.09      7.17 o 
   6  -7   3       20.34       15.07      7.90 o 
   7  -7   3        1.76        0.70      7.36 o 
   8  -7   3       37.54       17.75      8.85 o 
   9  -7   3        0.24       -0.29      7.87 o 
  10  -7   3        0.01        1.43      8.55 o 
  -8  -6   3        9.38        8.88      9.93 o 
  -7  -6   3       37.97       33.93      9.82 o 
  -6  -6   3        1.17        4.66      7.88 o 
  -5  -6   3      185.87      197.10     12.47 o 
  -4  -6   3       14.11        9.22      7.50 o 
  -3  -6   3       33.17       50.59      7.39 o 
  -2  -6   3        0.02       -0.24      5.93 o 
  -1  -6   3        1.77        9.79      3.80 o 
   0  -6   3      425.87      456.38     15.04 o 
   1  -6   3     1672.72     1712.76     26.11 o 
   2  -6   3      285.40      310.91     14.85 o 
   3  -6   3        0.23        1.84      4.97 o 
   4  -6   3        9.63       20.35      6.25 o 
   5  -6   3        2.99        0.17      6.00 o 
   6  -6   3       28.67       14.67      7.30 o 
   7  -6   3       24.14       17.56      7.68 o 
   8  -6   3       36.39       31.20      9.12 o 
   9  -6   3        2.05        5.16      7.99 o 
  10  -6   3        0.85       -0.56      7.65 o 
  -9  -5   3        4.47        2.89      9.12 o 
  -8  -5   3        2.18        1.92      8.61 o 
  -7  -5   3       14.49        7.50      8.50 o 
  -6  -5   3        0.15        3.08      7.92 o 
  -5  -5   3       13.50       -2.27      6.95 o 
  -4  -5   3       31.31       29.39      7.15 o 
  -3  -5   3       31.66       19.56      6.33 o 
  -2  -5   3      489.12      502.88     20.93 o 
  -1  -5   3      633.76      518.21     15.12 o 
   0  -5   3       24.36       29.97      3.44 o 
   1  -5   3      304.01      340.63     11.74 o 
   2  -5   3      541.49      521.05     21.67 o 
   3  -5   3      659.27      735.94     23.76 o 
   4  -5   3       10.53        7.36      5.22 o 
   5  -5   3        0.83       -2.06      6.22 o 
   6  -5   3      174.20      171.91     11.55 o 
   7  -5   3        0.63        4.35      6.98 o 
   8  -5   3        6.64       12.15      7.61 o 
   9  -5   3       18.65        0.13      9.07 o 
  10  -5   3        4.59        7.31      8.82 o 
  -9  -4   3        7.09        7.61      9.11 o 
  -8  -4   3       21.19       18.39      8.09 o 
  -7  -4   3        0.32        0.65      7.25 o 
  -6  -4   3       53.31       56.52      8.80 o 
  -5  -4   3      366.74      407.51     19.52 o 
  -4  -4   3      273.02      258.11     11.04 o 
  -3  -4   3       17.67       20.08      5.35 o 
  -2  -4   3      346.25      260.63     12.49 o 
  -1  -4   3      268.13      337.40     20.63 o 
   0  -4   3     1911.97     1928.24      7.86 o 
   1  -4   3      140.15      129.31      9.40 o 
   2  -4   3      202.61      219.79     12.74 o 
   3  -4   3      110.42       91.46      6.25 o 
   4  -4   3      215.24      175.15      8.28 o 
   5  -4   3       60.85       45.59      6.79 o 
   6  -4   3        0.58       -1.33      6.33 o 
   7  -4   3        0.00        0.43      6.33 o 
   8  -4   3        3.40        3.65      7.38 o 
   9  -4   3       83.91       56.46     11.26 o 
  10  -4   3       12.63       11.85      9.23 o 
 -10  -3   3        0.00        5.57      9.61 o 
  -9  -3   3       10.12        9.83      8.45 o 
  -8  -3   3       48.19       40.67      9.07 o 
  -7  -3   3       15.53       12.85      7.92 o 
  -6  -3   3      213.20      232.10     12.41 o 
  -5  -3   3       10.35        9.90      6.61 o 
  -4  -3   3      589.54      760.72     24.68 o 
  -3  -3   3     4509.94     4949.05     58.80 o 
  -1  -3   3     1153.26     1069.61     25.38 o 
   0  -3   3      793.72      731.34     23.48 o 
   1  -3   3     1979.72     2369.36     26.64 o 
   2  -3   3      559.74      504.96     20.47 o 
   3  -3   3        0.01        4.20      3.85 o 
   4  -3   3       12.34        6.57      4.55 o 
   5  -3   3       11.29       13.09      5.62 o 
   6  -3   3       72.73       44.47      7.92 o 
   7  -3   3       11.42        9.53      7.50 o 
   8  -3   3       34.40       53.87      9.45 o 
   9  -3   3       42.63       48.67      9.87 o 
  10  -3   3        1.94       -5.31      8.57 o 
 -10  -2   3        5.58        1.73      8.45 o 
  -9  -2   3       25.68       28.30      9.30 o 
  -8  -2   3        1.15        0.16      7.15 o 
  -7  -2   3        0.10       -3.39      6.65 o 
  -6  -2   3       13.40       16.58      7.04 o 
  -5  -2   3      124.99      127.82      8.31 o 
  -4  -2   3      650.18      617.48     22.91 o 
  -2  -2   3      153.49      145.88      8.92 o 
   0  -2   3     6387.63     6055.50     83.83 o 
   1  -2   3      322.35      402.07     16.82 o 
   2  -2   3        0.06        0.63      3.95 o 
   3  -2   3        5.00        3.90      3.74 o 
   4  -2   3        9.88       -1.17      4.87 o 
   5  -2   3       15.61       21.54      5.84 o 
   6  -2   3       13.20       20.23      6.88 o 
   7  -2   3       84.06       83.30      9.31 o 
   8  -2   3       21.80       13.34      8.44 o 
   9  -2   3        0.02       -3.14      8.34 o 
  10  -2   3        3.33       -5.01      8.12 o 
 -11  -1   3        6.61       12.77     10.74 o 
 -10  -1   3        7.30        5.31      8.50 o 
  -9  -1   3       10.63        9.90      7.68 o 
  -8  -1   3       24.17       23.75      7.96 o 
  -7  -1   3      131.92      137.85     10.23 o 
  -5  -1   3      127.21       96.44      7.25 o 
  -4  -1   3     2124.90     2215.40     39.76 o 
  -3  -1   3      136.17      125.69      7.60 o 
  -2  -1   3        0.26        4.35      3.49 o 
  -1  -1   3     4150.08     4308.93     32.59 o 
   1  -1   3       20.01       22.28      2.53 o 
   2  -1   3     2415.15     2024.88     36.97 o 
   3  -1   3        5.56        7.92      4.06 o 
   4  -1   3      107.45      105.69      6.58 o 
   5  -1   3      397.62      397.40     18.76 o 
   6  -1   3       97.55       94.69      8.95 o 
   7  -1   3       16.63       24.27      7.87 o 
   8  -1   3        6.32       11.63      7.99 o 
   9  -1   3        1.40        1.51      8.04 o 
  10  -1   3        0.58        0.87      9.45 o 
 -11   0   3        4.00        3.39      9.96 o 
 -10   0   3       11.02       23.41      9.47 o 
  -9   0   3       80.49       59.63     10.15 o 
  -8   0   3       21.63       30.62      8.60 o 
  -7   0   3        8.21        5.92      7.17 o 
  -6   0   3       37.13       33.46      6.63 o 
  -5   0   3       15.37       14.90      4.90 o 
  -4   0   3       38.42       23.86      4.68 o 
  -3   0   3      278.70      246.16     12.17 o 
   0   0   3     4270.28     4023.04     31.82 o 
   2   0   3     1036.42     1053.59     28.11 o 
   3   0   3      200.48      206.76     10.54 o 
   4   0   3       96.00      116.29      7.27 o 
   5   0   3        3.96        4.01      6.17 o 
   6   0   3        5.91       -1.52      6.88 o 
   7   0   3       31.75       29.95      8.71 o 
   8   0   3        0.19        4.77      8.14 o 
   9   0   3        0.04        2.63      8.57 o 
  10   0   3        2.73       -4.73      8.71 o 
 -11   1   3       10.58       10.82     10.33 o 
 -10   1   3       46.02       48.59     11.18 o 
  -9   1   3        7.02        5.98      8.31 o 
  -8   1   3       96.85       90.87     10.18 o 
  -7   1   3      520.79      634.78     20.93 o 
  -6   1   3      108.48       90.32      7.79 o 
  -5   1   3        4.92        4.39      4.92 o 
  -4   1   3      272.75      251.26     14.85 o 
  -3   1   3      770.90      666.94     23.11 o 
  -2   1   3      430.80      413.07     18.51 o 
   0   1   3     2279.88     1784.01     52.88 o 
   1   1   3      245.66      225.51      7.27 o 
   2   1   3      711.93      668.62     24.07 o 
   3   1   3       46.46       46.91      6.06 o 
   4   1   3       29.25       36.47      6.09 o 
   5   1   3      882.36      830.97     26.16 o 
   6   1   3      234.30      232.75     11.74 o 
   7   1   3       55.40       58.93      9.30 o 
   8   1   3       50.95       70.73     10.87 o 
   9   1   3        0.27        5.03      8.69 o 
  10   1   3        0.00       -0.05      8.98 o 
 -11   2   3       11.93       11.26      9.87 o 
 -10   2   3        4.42       10.07      8.84 o 
  -9   2   3       22.18       20.26      8.66 o 
  -8   2   3      206.40      207.61     12.95 o 
  -7   2   3        0.37        0.27      6.96 o 
  -6   2   3       39.85       51.56      7.34 o 
  -5   2   3        6.16       10.12      5.57 o 
  -4   2   3        9.73        3.93      4.54 o 
  -3   2   3      391.53      335.58     17.14 o 
  -2   2   3       66.14       78.64      5.66 o 
  -1   2   3      111.73       77.77      9.46 o 
   0   2   3        5.41        6.09      3.01 o 
   1   2   3       51.23       36.66      3.35 o 
   2   2   3      458.96      526.82     22.41 o 
   3   2   3      181.68      170.46      9.63 o 
   4   2   3       38.31       33.14      6.85 o 
   5   2   3      538.63      580.56     22.23 o 
   6   2   3      374.22      360.71     16.11 o 
   7   2   3       62.05       77.98     10.41 o 
   8   2   3       28.04       21.75      9.34 o 
   9   2   3       14.24       25.41      9.79 o 
 -11   3   3       11.77        2.60      9.18 o 
 -10   3   3        3.07        5.57      8.52 o 
  -9   3   3        0.04       -1.79      8.14 o 
  -8   3   3      516.23      560.80     20.60 o 
  -7   3   3       36.84       25.43      7.60 o 
  -6   3   3        7.26        6.85      6.19 o 
  -5   3   3       47.25       61.34      6.85 o 
  -4   3   3       66.17       64.92      6.27 o 
  -2   3   3      589.46      525.10     22.24 o 
  -1   3   3     1490.01     1653.30     25.22 o 
   0   3   3     2017.05     1831.43     26.77 o 
   1   3   3       13.94        9.27      4.19 o 
   2   3   3      308.54      330.04     15.00 o 
   3   3   3       88.66      101.58      8.07 o 
   4   3   3       64.41       63.52      8.31 o 
   5   3   3      148.82      148.22     11.37 o 
   6   3   3      121.16      127.05     11.10 o 
   7   3   3        4.17       13.42      8.93 o 
   8   3   3        0.03        3.33      8.71 o 
   9   3   3        0.02       -3.38     10.23 o 
 -11   4   3        0.48        6.30     10.39 o 
 -10   4   3        6.39        4.04      9.14 o 
  -9   4   3        4.39        2.97      8.15 o 
  -8   4   3       83.44       96.75     11.26 o 
  -7   4   3      274.18      300.90     16.36 o 
  -6   4   3        4.55       16.93      7.12 o 
  -5   4   3        4.16       19.04      6.71 o 
  -4   4   3       43.88       46.73      6.33 o 
  -3   4   3      252.61      253.16     16.36 o 
  -2   4   3      786.93      811.87     27.18 o 
  -1   4   3      860.85      942.26     45.57 o 
   0   4   3     2973.20     3171.74     62.90 o 
   1   4   3       10.71       15.01      4.11 o 
   2   4   3      214.44      215.86     10.11 o 
   3   4   3       96.54      101.69      9.03 o 
   4   4   3        0.85       -0.87      7.11 o 
   5   4   3       22.97       33.42      8.74 o 
   6   4   3      254.57      241.64     15.12 o 
   7   4   3       22.98       25.11      9.87 o 
   8   4   3        5.01        8.45      9.09 o 
 -11   5   3       28.13       38.61     12.37 o 
 -10   5   3        5.54        4.66      8.87 o 
  -9   5   3       13.74       10.90      8.90 o 
  -8   5   3       97.46      106.08     10.77 o 
  -7   5   3        0.05       -4.43      7.30 o 
  -6   5   3        1.32       -4.25      6.84 o 
  -5   5   3        0.03       -0.27      6.57 o 
  -4   5   3      184.95      196.21     13.96 o 
  -3   5   3      170.68      184.32      9.00 o 
  -2   5   3      194.39      254.14     11.68 o 
  -1   5   3       20.63       19.44      4.16 o 
   0   5   3       63.85       64.77      5.20 o 
   1   5   3       69.94       61.58      5.50 o 
   2   5   3       17.29       14.55      7.65 o 
   3   5   3       45.36       44.86      8.68 o 
   4   5   3      397.28      381.07     18.20 o 
   5   5   3        6.88       -3.84      8.36 o 
   6   5   3       54.82       55.05     10.61 o 
   7   5   3        6.36        1.67      9.52 o 
   8   5   3        1.87        1.68     10.53 o 
 -11   6   3        1.12       -1.08      9.90 o 
 -10   6   3        0.08        1.33      8.50 o 
  -9   6   3        0.01       -2.19      7.82 o 
  -8   6   3       78.70       72.78     10.66 o 
  -7   6   3        5.10        7.82      7.57 o 
  -6   6   3       23.89       34.49      8.36 o 
  -5   6   3        1.28        1.84      7.31 o 
  -4   6   3      313.39      291.45     13.55 o 
  -3   6   3      800.61      764.13     26.41 o 
  -2   6   3       54.63       46.77      7.65 o 
  -1   6   3        2.55        3.65      4.63 o 
   0   6   3      154.51      138.21     21.47 o 
   1   6   3      121.28      108.00     18.54 o 
   2   6   3       10.17       10.93      7.30 o 
   3   6   3        2.34        2.14      7.53 o 
   4   6   3        0.80        0.49      7.73 o 
   5   6   3       18.41       23.75      8.88 o 
   6   6   3        3.43        3.41      8.68 o 
   7   6   3       14.10       13.53     11.02 o 
 -10   7   3        1.28        5.17      8.57 o 
  -9   7   3        8.58        2.35      8.85 o 
  -8   7   3        1.00       -4.77      8.66 o 
  -7   7   3        4.12       20.80      7.85 o 
  -6   7   3        0.66        1.46      8.11 o 
  -5   7   3       34.59       24.98      8.17 o 
  -4   7   3      359.89      353.22     16.79 o 
  -3   7   3       81.94       88.35      9.52 o 
  -2   7   3       42.28       50.73      8.49 o 
  -1   7   3        1.81       -1.34      5.03 o 
   0   7   3        2.91       -0.83      5.25 o 
   1   7   3       16.83       13.46      6.92 o 
   2   7   3       32.88       27.90      8.92 o 
   3   7   3       37.88       43.83      9.38 o 
   4   7   3      186.84      174.83     14.67 o 
   5   7   3        1.77       -4.28      8.01 o 
   6   7   3        5.83       -3.19      9.09 o 
 -10   8   3        0.01        2.86      8.77 o 
  -9   8   3        6.52       -5.66      9.36 o 
  -8   8   3        2.31       10.66      8.63 o 
  -7   8   3       10.23        4.39      8.22 o 
  -6   8   3        1.15       12.71      8.28 o 
  -5   8   3        6.63        8.93      7.74 o 
  -4   8   3      141.57      117.90     11.52 o 
  -3   8   3      198.12      209.15     13.14 o 
  -2   8   3      120.00       87.84     10.42 o 
  -1   8   3       62.20       81.67      7.16 o 
   0   8   3        8.49       10.17      6.37 o 
   1   8   3       37.07       32.76      6.30 o 
   2   8   3       39.74       30.16      9.41 o 
   3   8   3        2.17        4.44      8.44 o 
   4   8   3        2.47        4.98      9.49 o 
   5   8   3        0.30        3.39      9.69 o 
  -9   9   3        4.53        2.87      9.33 o 
  -8   9   3        0.18        4.24      9.41 o 
  -7   9   3        8.98       -1.76      8.71 o 
  -6   9   3       16.47       26.03      9.36 o 
  -5   9   3        0.90       -7.36      7.36 o 
  -4   9   3       40.12       40.39      9.53 o 
  -3   9   3       34.65       28.27      9.41 o 
  -2   9   3       36.16       31.82      9.64 o 
  -1   9   3       26.39       17.57      6.29 o 
   0   9   3        4.09        7.47      5.75 o 
   1   9   3        2.81        2.16      5.87 o 
   2   9   3       48.85       34.60     10.33 o 
   3   9   3        4.26        3.79      8.63 o 
   4   9   3        0.08       -3.25      8.69 o 
  -9  10   3        0.18       -6.20      9.63 o 
  -8  10   3        5.36        7.23      9.22 o 
  -7  10   3        1.18        0.33      9.06 o 
  -6  10   3        0.06       -1.82      8.20 o 
  -5  10   3        8.28       15.23      8.52 o 
  -4  10   3        1.48        1.76      8.25 o 
  -3  10   3       34.92       38.50     10.07 o 
  -2  10   3       40.52       34.20     10.37 o 
  -1  10   3        7.83        8.61      6.01 o 
   0  10   3        0.40       -0.49      6.00 o 
   1  10   3        1.07        4.42      6.39 o 
   2  10   3       19.66       15.85      9.68 o 
   3  10   3        3.80       -2.76      9.31 o 
  -7  11   3        8.70       13.74     10.10 o 
  -6  11   3        2.35       10.49      9.28 o 
  -5  11   3        1.67        1.84      8.60 o 
  -4  11   3        0.04        3.08      8.63 o 
  -3  11   3        0.29       -1.65      8.71 o 
  -2  11   3        1.25        6.03      8.95 o 
  -1  11   3        1.65       -0.13      6.48 o 
   0  11   3       34.01       23.09      7.06 o 
   1  11   3        3.85       -1.18      6.51 o 
  -6  12   3        0.23        0.35      9.45 o 
  -5  12   3        0.84        0.27      9.37 o 
  -4  12   3        1.95        5.85      9.25 o 
  -3  12   3        0.00       -0.73      9.04 o 
  -2  12   3        1.49        7.15      9.26 o 
  -1  12   3        0.03        1.20      6.11 o 
  -1 -13   4        2.27        1.78      6.75 o 
   1 -13   4        1.13        0.55      6.26 o 
   2 -13   4        7.58        4.22      8.85 o 
   3 -13   4        0.00       -0.87      9.11 o 
   4 -13   4        0.50        3.55      8.80 o 
  -2 -12   4        6.11        7.09      9.07 o 
  -1 -12   4        2.45        0.06      6.39 o 
   0 -12   4        1.81        0.69      5.72 o 
   1 -12   4       10.93       27.31      6.91 o 
   2 -12   4        0.91        6.66      8.45 o 
   3 -12   4        5.98       10.39      8.58 o 
   4 -12   4        4.35       11.55      8.45 o 
   5 -12   4        0.54       -1.78      8.57 o 
   6 -12   4        0.11        0.56      8.63 o 
  -4 -11   4        2.61       -3.03      9.58 o 
  -3 -11   4        2.79        4.95      9.23 o 
  -2 -11   4        0.82        3.65      8.58 o 
  -1 -11   4        6.91        3.05      6.01 o 
   0 -11   4        2.76        5.36      5.54 o 
   1 -11   4       42.17       62.14      7.05 o 
   2 -11   4       26.01       52.27      9.66 o 
   3 -11   4        2.26        0.16      8.14 o 
   4 -11   4        9.37        8.69      8.52 o 
   5 -11   4       58.47       64.71     11.18 o 
   6 -11   4        0.55        1.05      8.01 o 
   7 -11   4        5.58        3.30      8.61 o 
   8 -11   4        2.55        3.38      9.28 o 
  -5 -10   4        8.78       14.37      9.01 o 
  -4 -10   4        8.63        7.85      8.99 o 
  -3 -10   4       49.67       65.12     10.20 o 
  -2 -10   4        1.52       -0.71      8.19 o 
  -1 -10   4        1.45       -2.78      5.52 o 
   0 -10   4       13.56       18.52      5.60 o 
   1 -10   4       40.73       28.56      5.72 o 
   2 -10   4        3.71        8.87      7.19 o 
   3 -10   4       11.38       11.26      7.93 o 
   4 -10   4        1.98        4.20      7.99 o 
   5 -10   4       18.67       17.00      8.60 o 
   6 -10   4        4.55        5.46      7.79 o 
   7 -10   4        1.79       -5.93      7.68 o 
   8 -10   4        0.03        5.50      9.09 o 
   9 -10   4        0.03        6.41      9.45 o 
  -6  -9   4        0.01        3.51      8.91 o 
  -5  -9   4        0.37       -0.78      7.90 o 
  -4  -9   4       14.18       22.43      8.39 o 
  -3  -9   4       54.72       60.66      9.91 o 
  -2  -9   4       21.66       12.77      7.53 o 
  -1  -9   4        3.03        1.56      5.33 o 
   0  -9   4        2.48        2.73      4.92 o 
   1  -9   4        9.48       11.05      5.14 o 
   2  -9   4       53.59       34.22      8.38 o 
   3  -9   4        5.51        8.91      7.73 o 
   4  -9   4       54.12       70.56      9.61 o 
   5  -9   4       75.10       83.97     10.18 o 
   6  -9   4        5.05        2.47      7.55 o 
   7  -9   4        3.66        3.27      7.79 o 
   8  -9   4        4.19        7.77      8.90 o 
   9  -9   4        1.37        4.55      8.53 o 
  -7  -8   4        0.31        7.98      9.20 o 
  -6  -8   4       53.23       43.37     10.36 o 
  -5  -8   4       43.69       44.65      9.49 o 
  -4  -8   4       19.58       21.16      8.36 o 
  -3  -8   4      353.58      340.88     16.77 o 
  -2  -8   4        7.18       19.73      7.55 o 
  -1  -8   4        5.17        7.31      5.30 o 
   0  -8   4        2.60        2.85      4.86 o 
   1  -8   4       66.78       61.54      5.80 o 
   2  -8   4       27.70       28.81      7.63 o 
   3  -8   4       20.36       14.94      7.49 o 
   4  -8   4       37.49       36.26      8.12 o 
   5  -8   4       67.91       49.48      9.25 o 
   6  -8   4        0.02        1.54      6.79 o 
   7  -8   4       18.64       12.98      7.98 o 
   8  -8   4        0.97        3.63      8.17 o 
   9  -8   4        1.59        0.49      8.41 o 
  10  -8   4        2.74        7.58      9.66 o 
  -8  -7   4        1.92        2.19      9.45 o 
  -7  -7   4        2.26       -0.21      8.15 o 
  -6  -7   4        5.85        6.98      8.79 o 
  -5  -7   4        0.12       -0.52      7.99 o 
  -4  -7   4       21.75       20.70      8.23 o 
  -3  -7   4       69.44       72.45      8.50 o 
  -2  -7   4        1.39        0.24      6.63 o 
  -1  -7   4      285.56      367.67     14.89 o 
   0  -7   4        1.41        8.30      4.39 o 
   1  -7   4       35.91       31.82      7.33 o 
   2  -7   4       47.34       37.71      6.74 o 
   3  -7   4        0.17        4.28      6.12 o 
   4  -7   4        4.31        8.50      6.95 o 
   5  -7   4       77.03       78.94      9.44 o 
   6  -7   4        3.73       -0.36      7.84 o 
   7  -7   4        0.83        0.49      6.98 o 
   8  -7   4        1.84        2.44      7.80 o 
   9  -7   4        1.06        3.71      7.80 o 
  10  -7   4        1.24        2.03      8.84 o 
  -8  -6   4       14.81       19.94      9.33 o 
  -7  -6   4        2.76        1.73      7.84 o 
  -6  -6   4       95.83       88.61     11.14 o 
  -5  -6   4      295.62      276.91     14.44 o 
  -4  -6   4      267.80      282.00     14.96 o 
  -3  -6   4       43.98       30.74      7.38 o 
  -2  -6   4       48.87       61.19      7.03 o 
  -1  -6   4      211.82      250.05      8.56 o 
   0  -6   4       65.41       75.86      4.78 o 
   1  -6   4      146.82      162.63     12.03 o 
   2  -6   4      234.99      241.51     11.77 o 
   3  -6   4      119.02      117.30      8.12 o 
   4  -6   4        3.76        2.95      5.90 o 
   5  -6   4        0.07        0.84      6.60 o 
   6  -6   4        0.59        3.63      7.33 o 
   7  -6   4        0.24        3.14      7.33 o 
   8  -6   4       13.58       17.72      8.60 o 
   9  -6   4        4.61        8.17      8.47 o 
  10  -6   4        4.73        1.19      8.98 o 
  -9  -5   4        8.47       14.59      9.79 o 
  -8  -5   4        3.60        8.19      8.85 o 
  -7  -5   4        4.64        2.71      7.63 o 
  -6  -5   4        0.59       -0.05      7.42 o 
  -5  -5   4        4.96       -0.32      6.96 o 
  -4  -5   4      114.03      117.95      9.15 o 
  -3  -5   4       21.36       35.36      6.30 o 
  -2  -5   4      477.62      610.81     22.73 o 
  -1  -5   4      766.05      719.14     26.57 o 
   0  -5   4     1066.41     1057.85     38.35 o 
   1  -5   4      234.89      204.79      7.54 o 
   2  -5   4       29.70       31.50      5.36 o 
   3  -5   4      108.06       90.03      7.04 o 
   4  -5   4       99.09       96.36      7.87 o 
   5  -5   4        7.36        6.14      6.27 o 
   6  -5   4        0.34        3.19      6.41 o 
   7  -5   4        5.53        2.59      7.46 o 
   8  -5   4       31.56       27.87      8.45 o 
   9  -5   4        1.12        3.85      8.49 o 
  10  -5   4        1.41       -1.22      8.79 o 
  -9  -4   4        0.43        2.49      8.44 o 
  -8  -4   4        2.66        7.23      8.12 o 
  -7  -4   4       85.97       60.03      9.99 o 
  -6  -4   4       29.14       29.00      7.61 o 
  -5  -4   4      254.82      289.52     14.18 o 
  -4  -4   4       59.42       76.53      7.22 o 
  -3  -4   4       68.95       65.68      6.41 o 
  -1  -4   4      236.29      254.03     10.48 o 
   0  -4   4      615.79      509.76     21.94 o 
   1  -4   4     2295.19     2307.57     28.58 o 
   2  -4   4      264.70      272.47     16.07 o 
   3  -4   4       18.68       11.87      4.87 o 
   4  -4   4      422.45      501.73     21.57 o 
   5  -4   4       45.93       36.17      6.81 o 
   6  -4   4        3.78        6.44      6.57 o 
   7  -4   4        0.97       -0.92      6.73 o 
   8  -4   4       21.59       23.49      8.68 o 
   9  -4   4       49.97       53.78     10.74 o 
  10  -4   4       15.37       12.21      9.06 o 
 -10  -3   4        3.14        7.22      9.09 o 
  -9  -3   4       49.35       57.76     10.47 o 
  -8  -3   4       58.08       39.79      9.17 o 
  -7  -3   4        0.00       -2.52      7.27 o 
  -6  -3   4      146.47      146.57     10.20 o 
  -5  -3   4     1015.29     1061.68     28.31 o 
  -4  -3   4      642.62      740.95     23.68 o 
  -3  -3   4      482.84      574.50     22.09 o 
  -2  -3   4      281.87      332.57     15.98 o 
  -1  -3   4      444.12      356.00     12.30 o 
   0  -3   4     1521.90     1403.62     21.54 o 
   1  -3   4     1789.85     1566.44     28.03 o 
   2  -3   4      103.58      123.62      5.97 o 
   3  -3   4      149.81      161.54     10.49 o 
   4  -3   4        6.56        2.52      4.82 o 
   5  -3   4       27.79       30.47      6.57 o 
   6  -3   4      140.79      132.90     10.09 o 
   7  -3   4       65.18       74.89      9.80 o 
   8  -3   4       10.95        4.31      7.90 o 
   9  -3   4        0.12       -1.97      8.04 o 
  10  -3   4        0.00       -6.58      8.53 o 
 -10  -2   4        0.56       -3.76      9.31 o 
  -9  -2   4        2.93       -1.06      7.77 o 
  -8  -2   4      119.34      124.50     11.42 o 
  -7  -2   4        4.94        5.50      7.17 o 
  -6  -2   4        0.27       -1.48      6.85 o 
  -5  -2   4       30.26       21.73      5.96 o 
  -4  -2   4       17.47        8.12      4.95 o 
  -2  -2   4      204.37      218.32     13.92 o 
  -1  -2   4      228.54      242.99      8.08 o 
   0  -2   4      634.60      701.97     15.09 o 
   1  -2   4       49.29       39.63      8.29 o 
   2  -2   4      575.00      614.04     21.32 o 
   3  -2   4      137.91      170.12     10.03 o 
   4  -2   4       61.74       52.68      5.85 o 
   5  -2   4       15.79       14.29      6.30 o 
   6  -2   4       91.51       86.82      8.95 o 
   7  -2   4       13.03       10.44      7.14 o 
   8  -2   4       30.15       27.79      8.88 o 
   9  -2   4        0.50       -1.65      7.82 o 
  10  -2   4        0.51        1.24      8.26 o 
 -11  -1   4        0.33        1.49     10.79 o 
 -10  -1   4        3.40        2.14      8.96 o 
  -9  -1   4       51.88       43.66      9.84 o 
  -8  -1   4       44.14       43.72      8.65 o 
  -7  -1   4      126.64      138.15      9.96 o 
  -6  -1   4       24.71       15.15      7.00 o 
  -5  -1   4       41.74       25.97      5.30 o 
  -4  -1   4     2732.83     2579.01     42.11 o 
  -3  -1   4        4.67        3.22      3.78 o 
  -2  -1   4      445.57      456.17     18.40 o 
  -1  -1   4       89.38       91.11     10.26 o 
   0  -1   4     5678.71     4859.35     10.93 o 
   1  -1   4      580.45      514.70     19.28 o 
   2  -1   4        0.48        4.50      4.03 o 
   3  -1   4        2.73        2.66      4.33 o 
   4  -1   4       31.57       35.99      5.84 o 
   5  -1   4        1.26       -1.13      6.23 o 
   6  -1   4       57.73       67.50      8.60 o 
   7  -1   4       68.92       64.17      9.36 o 
   8  -1   4       22.83       26.57      8.60 o 
   9  -1   4        2.21        2.36      8.80 o 
  10  -1   4        0.21       -2.05     10.20 o 
 -11   0   4       10.27        7.57      9.77 o 
 -10   0   4        0.00       -1.05      7.92 o 
  -9   0   4       20.42       17.75      8.20 o 
  -8   0   4       15.70       21.57      7.49 o 
  -7   0   4      279.87      248.23     14.57 o 
  -6   0   4       11.45        6.90      6.38 o 
  -5   0   4       20.96        9.20      5.00 o 
  -4   0   4       15.50        3.97      4.36 o 
  -3   0   4       18.85       22.05      4.54 o 
  -2   0   4     1006.01      909.26     25.17 o 
   0   0   4       68.60       71.66      3.31 o 
   1   0   4     2041.64     2134.58     26.83 o 
   2   0   4       65.23       77.81      5.74 o 
   3   0   4      776.05      717.06     24.91 o 
   4   0   4      686.50      606.89     23.98 o 
   5   0   4      632.87      681.38     24.79 o 
   6   0   4        8.41       17.81      7.79 o 
   7   0   4        8.30       15.39      7.96 o 
   8   0   4        0.03       -2.17      8.42 o 
   9   0   4        5.11       14.02      8.61 o 
 -11   1   4        0.09        2.32      8.58 o 
 -10   1   4        3.08        0.51      8.33 o 
  -9   1   4        4.18        1.52      7.30 o 
  -8   1   4       25.53       23.16      7.77 o 
  -7   1   4      256.63      246.40     11.88 o 
  -6   1   4       49.61       52.57      7.57 o 
  -5   1   4      292.78      280.49     15.26 o 
  -4   1   4      851.79      836.30     26.80 o 
  -3   1   4      543.36      628.75     22.21 o 
  -2   1   4     2296.02     1933.36     37.38 o 
  -1   1   4     1619.18     1578.86     23.73 o 
   0   1   4      688.32      778.46     16.85 o 
   1   1   4     1503.96     1551.68     24.21 o 
   2   1   4     2571.82     2512.48     46.04 o 
   3   1   4      855.99      883.07     28.12 o 
   4   1   4       27.90       23.87      6.38 o 
   5   1   4      123.73      113.38      9.57 o 
   6   1   4        0.30        4.44      7.39 o 
   7   1   4       28.75       33.33      9.17 o 
   8   1   4       20.95       34.06      9.60 o 
   9   1   4        9.77       25.62      8.55 o 
 -11   2   4        0.01        0.22      8.96 o 
 -10   2   4        5.90       14.77      8.26 o 
  -9   2   4        0.14       -0.56      8.14 o 
  -8   2   4        3.45        8.04      8.25 o 
  -7   2   4      321.06      329.46     14.82 o 
  -6   2   4       68.07       67.96      8.04 o 
  -5   2   4       25.12       27.43      5.84 o 
  -4   2   4       49.33       45.53      5.70 o 
  -3   2   4      762.03      779.50     26.55 o 
  -2   2   4     1227.29     1099.70     29.60 o 
  -1   2   4      473.86      438.56     22.39 o 
   0   2   4      387.29      320.21     38.02 o 
   1   2   4     4923.54     5157.00    104.62 o 
   2   2   4        0.54        1.36      5.08 o 
   3   2   4        1.39       -0.98      5.73 o 
   4   2   4        9.79        3.66      6.82 o 
   5   2   4       25.00       26.43      8.15 o 
   6   2   4       23.35       24.27      7.76 o 
   7   2   4        4.92       10.90      8.17 o 
   8   2   4       18.24       24.59      9.76 o 
   9   2   4        1.57        0.14      9.83 o 
 -11   3   4        2.41        4.25      9.58 o 
 -10   3   4        0.75       11.18      8.61 o 
  -9   3   4        1.01       -6.17      8.26 o 
  -8   3   4       70.15       74.37     10.71 o 
  -7   3   4       33.55       44.59      8.96 o 
  -6   3   4        5.59        2.87      7.00 o 
  -5   3   4      134.02      142.32      8.61 o 
  -4   3   4      315.76      317.87     16.71 o 
  -3   3   4      288.99      264.90     13.04 o 
  -2   3   4       62.60       64.92      6.08 o 
  -1   3   4      177.20      255.91     38.63 o 
   0   3   4       28.53       27.01      4.81 o 
   1   3   4      425.33      458.83     20.39 o 
   2   3   4        1.59       -0.41      5.93 o 
   3   3   4      471.89      511.82     22.93 o 
   4   3   4       21.38       11.09      7.57 o 
   5   3   4      124.98      117.93     11.18 o 
   6   3   4        2.38       -2.20      8.36 o 
   7   3   4        0.00       -0.16      8.63 o 
   8   3   4        0.12       -5.38      8.42 o 
 -11   4   4       27.33       26.63     11.68 o 
 -10   4   4        1.28        8.25      9.31 o 
  -9   4   4       41.60       30.92     10.04 o 
  -8   4   4      385.06      390.82     17.87 o 
  -7   4   4      160.90      156.93     11.37 o 
  -6   4   4       22.31       26.14      7.49 o 
  -5   4   4       16.58        8.76      7.11 o 
  -4   4   4      178.68      134.73      9.25 o 
  -3   4   4       77.22       80.08      7.35 o 
  -2   4   4       30.72       26.67      6.03 o 
  -1   4   4       10.05       -1.00      3.86 o 
   0   4   4     2154.98     2295.14     39.82 o 
   1   4   4       45.22       39.59      5.12 o 
   2   4   4      246.79      247.24     14.50 o 
   3   4   4       24.85       32.17      8.07 o 
   4   4   4      155.52      158.07     12.06 o 
   5   4   4       55.30       54.93      9.76 o 
   6   4   4        9.19       13.07      9.09 o 
   7   4   4        0.27        1.33      8.20 o 
   8   4   4        1.86        7.36      9.14 o 
 -11   5   4        4.60        2.71     10.61 o 
 -10   5   4        0.38       -0.41      8.53 o 
  -9   5   4        2.71        2.93      8.74 o 
  -8   5   4        0.77        5.09      8.77 o 
  -7   5   4       97.23       89.88     10.03 o 
  -6   5   4        1.45        2.32      7.49 o 
  -5   5   4        2.03        3.03      7.07 o 
  -4   5   4       64.85       88.90      8.65 o 
  -3   5   4      207.59      211.02     10.36 o 
  -2   5   4       37.42       41.96      7.12 o 
  -1   5   4       10.25        7.58      4.72 o 
   0   5   4       18.98       17.07      4.94 o 
   1   5   4      282.32      246.21     22.52 o 
   2   5   4        9.71        6.14      7.19 o 
   3   5   4        9.54        6.30      7.92 o 
   4   5   4       23.90       17.97      8.61 o 
   5   5   4       13.84        7.34      9.20 o 
   6   5   4       82.25       82.00     11.95 o 
   7   5   4        2.25       10.12      9.06 o 
 -11   6   4        5.62        6.61     10.39 o 
 -10   6   4        1.25        6.68      8.79 o 
  -9   6   4        4.39       -7.87      8.72 o 
  -8   6   4        3.27        5.17      8.93 o 
  -7   6   4       12.10        3.90      7.73 o 
  -6   6   4       42.75       35.99      8.69 o 
  -5   6   4      129.80      142.95     11.06 o 
  -4   6   4      202.28      203.09     11.99 o 
  -3   6   4        7.14       17.16      8.03 o 
  -2   6   4       31.72       26.57      7.85 o 
  -1   6   4       95.24       88.89     16.71 o 
   0   6   4      239.13      317.83     17.00 o 
   1   6   4        0.10        2.58      5.15 o 
   2   6   4       34.53       29.12      8.79 o 
   3   6   4       17.58       17.37      8.17 o 
   4   6   4      129.74      128.09     12.50 o 
   5   6   4        4.22       -2.81      8.77 o 
   6   6   4        0.08       -1.71      9.03 o 
 -10   7   4        4.35        0.63      9.99 o 
  -9   7   4        0.84        3.24      9.11 o 
  -8   7   4       15.40        5.20      9.34 o 
  -7   7   4       14.20       12.96      8.50 o 
  -6   7   4       19.95       20.81      8.45 o 
  -5   7   4       22.65       25.68      7.87 o 
  -4   7   4       36.55       21.67      8.95 o 
  -3   7   4      201.15      190.30     12.31 o 
  -2   7   4       75.38       66.74      9.41 o 
  -1   7   4       41.09       49.43      6.38 o 
   0   7   4       41.51       42.14      7.02 o 
   1   7   4       16.04       18.96      5.74 o 
   2   7   4       15.74       17.26      8.20 o 
   3   7   4        0.66        0.41      7.82 o 
   4   7   4       15.71       10.79      8.98 o 
   5   7   4        1.44        8.38      8.26 o 
   6   7   4        4.10        7.06     10.26 o 
 -10   8   4        0.61       -4.87      9.87 o 
  -9   8   4        0.09       -2.68      7.80 o 
  -8   8   4        2.53       -0.11      8.30 o 
  -7   8   4        8.52        6.12      9.34 o 
  -6   8   4       15.24       11.04      8.09 o 
  -5   8   4       17.53       13.32      8.34 o 
  -4   8   4      393.36      380.65     16.58 o 
  -3   8   4        7.64        2.22      8.91 o 
  -2   8   4      124.86      123.74     12.29 o 
  -1   8   4       36.29       59.72      6.52 o 
   0   8   4        0.00        2.62      5.39 o 
   1   8   4       48.84       35.67      8.11 o 
   2   8   4        6.67        2.86      8.11 o 
   3   8   4        1.80       -6.85      9.18 o 
   4   8   4        2.11        1.25      9.20 o 
   5   8   4        0.00       -4.44      9.30 o 
  -9   9   4        2.20        3.16      8.82 o 
  -8   9   4        2.49       -1.97      9.72 o 
  -7   9   4       53.59       55.98     11.09 o 
  -6   9   4       13.37       11.47      8.72 o 
  -5   9   4        2.26        2.84      8.04 o 
  -4   9   4       17.80       15.93      8.72 o 
  -3   9   4      153.56      198.30     14.06 o 
  -2   9   4       77.83       97.59     12.26 o 
  -1   9   4        5.18        7.71      6.09 o 
   0   9   4       13.70       18.16      6.05 o 
   1   9   4        0.29        2.50      5.97 o 
   2   9   4        9.18       10.61      9.25 o 
   3   9   4        3.89       -2.90      8.42 o 
   4   9   4       13.58       21.61     10.44 o 
  -8  10   4        1.95        5.49      9.17 o 
  -7  10   4        3.14        0.22      9.15 o 
  -6  10   4        9.57        9.04      8.53 o 
  -5  10   4        3.09       15.51      8.20 o 
  -4  10   4       32.52       28.92      9.66 o 
  -3  10   4        6.37       15.50      8.41 o 
  -2  10   4       25.60       36.09      9.85 o 
  -1  10   4        1.34        0.63      5.97 o 
   0  10   4       16.52       10.38      6.30 o 
   1  10   4        1.71       -1.95      6.29 o 
   2  10   4        1.01        0.16      8.80 o 
  -7  11   4       20.26       17.94     11.09 o 
  -6  11   4        0.16        4.52      8.55 o 
  -5  11   4        1.34        0.35      8.36 o 
  -4  11   4        0.02       -3.41      9.03 o 
  -3  11   4        4.05       -1.43      8.60 o 
  -2  11   4        0.02        2.22      8.41 o 
  -1  11   4        0.84       -1.99      6.25 o 
   0  11   4        6.17        5.48      6.31 o 
  -1 -13   5        1.23        3.66      6.65 o 
   1 -13   5        0.65        0.78      6.67 o 
   2 -13   5        1.76        4.58      9.36 o 
   3 -13   5        1.94        1.52      8.99 o 
   4 -13   5        0.00       -8.63      8.63 o 
  -2 -12   5        0.95       -2.71      9.61 o 
  -1 -12   5        0.87        4.40      6.06 o 
   0 -12   5        0.21       -3.10      5.89 o 
   1 -12   5       69.41       54.36      7.90 o 
   2 -12   5        0.00       -1.76      7.96 o 
   3 -12   5        1.02       -1.54      7.87 o 
   4 -12   5        0.88        7.39      8.07 o 
   5 -12   5       15.87       21.45      9.53 o 
   6 -12   5        0.25        2.08      8.44 o 
  -4 -11   5        2.54        2.82      9.26 o 
  -3 -11   5       24.63       46.94     10.34 o 
  -2 -11   5        9.12        1.51      8.61 o 
  -1 -11   5       17.79       25.19      6.85 o 
   0 -11   5        5.59       10.73      6.04 o 
   1 -11   5        5.99        4.49      5.64 o 
   2 -11   5        7.99        0.84      8.04 o 
   3 -11   5        2.39        0.65      7.90 o 
   4 -11   5        0.22       -6.17      7.42 o 
   5 -11   5        1.67        1.22      8.22 o 
   6 -11   5       18.34        3.32      9.49 o 
   7 -11   5        0.47       -5.11      8.61 o 
   8 -11   5        1.61       -0.98      9.31 o 
  -5 -10   5        1.40        6.23      9.36 o 
  -4 -10   5        5.57        1.08      9.30 o 
  -3 -10   5        1.50        1.27      8.45 o 
  -2 -10   5       55.37       49.83      9.49 o 
  -1 -10   5       41.83       44.53      6.39 o 
   0 -10   5       15.97       14.93      5.23 o 
   1 -10   5        2.10       -0.19      4.85 o 
   2 -10   5        0.08       -3.32      7.55 o 
   3 -10   5        1.20        4.44      7.30 o 
   4 -10   5       10.83       10.14      8.34 o 
   5 -10   5       64.08       55.54     10.09 o 
   6 -10   5        0.00       -2.40      7.69 o 
   7 -10   5       11.53       19.10      9.20 o 
   8 -10   5        1.19        2.78      8.57 o 
   9 -10   5        0.00        4.38      9.12 o 
  -6  -9   5        0.03       -0.03      8.72 o 
  -5  -9   5       25.84       30.39     10.09 o 
  -4  -9   5        4.51        3.78      7.73 o 
  -3  -9   5       12.60       10.99      8.71 o 
  -2  -9   5       16.08       19.27      8.26 o 
  -1  -9   5        0.40       -5.41      5.41 o 
   0  -9   5       14.11       11.78      7.09 o 
   1  -9   5        2.90        0.64      5.03 o 
   2  -9   5       28.05       15.10      7.80 o 
   3  -9   5       44.04       37.09      8.99 o 
   4  -9   5      164.05      152.59     12.18 o 
   5  -9   5       25.40       28.12      8.11 o 
   6  -9   5        4.95        1.52      7.73 o 
   7  -9   5        4.02        3.58      8.49 o 
   8  -9   5        4.23        0.21      8.76 o 
   9  -9   5        0.96        8.44      8.19 o 
  -7  -8   5        3.93       -2.25      9.26 o 
  -6  -8   5        1.93       -2.11      7.98 o 
  -5  -8   5       11.96        0.24      7.84 o 
  -4  -8   5       36.41       27.74      8.79 o 
  -3  -8   5      216.23      179.70     12.12 o 
  -2  -8   5       13.95       14.74      7.79 o 
  -1  -8   5       14.88        9.03      5.26 o 
   0  -8   5        9.06        7.69      4.83 o 
   1  -8   5       64.39       69.85      5.94 o 
   2  -8   5        9.98        8.90      7.76 o 
   3  -8   5       10.69        9.98      7.69 o 
   4  -8   5       79.57       67.56      9.77 o 
   5  -8   5       25.73       14.53      8.23 o 
   6  -8   5        7.81        9.79      7.66 o 
   7  -8   5        4.17       -0.49      7.90 o 
   8  -8   5        2.71        3.19      8.69 o 
   9  -8   5        4.18       10.14      9.12 o 
  -8  -7   5        6.16        3.60      9.60 o 
  -7  -7   5       25.11       19.15      9.28 o 
  -6  -7   5       23.60       25.00      9.20 o 
  -5  -7   5       21.55       19.51      7.49 o 
  -4  -7   5      112.51      125.17     10.69 o 
  -3  -7   5       28.12       43.81      7.88 o 
  -2  -7   5        6.27        0.17      7.00 o 
  -1  -7   5      225.81      215.41      7.48 o 
   0  -7   5       39.34       39.72      5.66 o 
   1  -7   5       19.03       16.45      4.49 o 
   2  -7   5       23.71       25.82      6.92 o 
   3  -7   5        9.28        7.25      6.79 o 
   4  -7   5        3.67        6.77      7.36 o 
   5  -7   5      122.98      100.99     10.50 o 
   6  -7   5        7.36       10.56      7.49 o 
   7  -7   5        0.42       -1.06      7.36 o 
   8  -7   5        8.68        9.68      8.74 o 
   9  -7   5        1.76       -1.51      8.49 o 
  10  -7   5        0.17        5.52      9.42 o 
  -8  -6   5       13.98        7.93      9.23 o 
  -7  -6   5        2.83       -0.75      8.03 o 
  -6  -6   5       18.77       18.91      8.57 o 
  -5  -6   5       12.50        8.90      7.36 o 
  -4  -6   5      320.85      333.38     16.53 o 
  -3  -6   5        5.62        9.83      6.54 o 
  -2  -6   5        2.11        1.81      6.28 o 
  -1  -6   5        8.27        4.23      4.08 o 
   0  -6   5       77.77       90.25      5.22 o 
   1  -6   5      474.63      426.61     14.00 o 
   2  -6   5       22.13       21.65      5.98 o 
   3  -6   5        2.77        0.41      5.71 o 
   4  -6   5        1.87        0.00      6.36 o 
   5  -6   5        2.33        1.74      7.01 o 
   6  -6   5      114.21       97.56     10.34 o 
   7  -6   5       38.39       44.43      8.93 o 
   8  -6   5        6.93        7.93      7.73 o 
   9  -6   5        3.99        6.63      8.57 o 
  10  -6   5        0.40        4.93      8.87 o 
  -9  -5   5        0.39        0.82      9.15 o 
  -8  -5   5        7.54        6.61      7.96 o 
  -7  -5   5      154.48      152.49     11.90 o 
  -6  -5   5        0.34        1.05      7.74 o 
  -5  -5   5       82.18       92.66      8.98 o 
  -4  -5   5      284.26      306.70     15.15 o 
  -3  -5   5       91.11       85.25      7.44 o 
  -2  -5   5       72.07       59.22      6.65 o 
  -1  -5   5       41.53       32.11      3.94 o 
   0  -5   5        0.76        1.46      3.44 o 
   1  -5   5      122.79      109.55      5.09 o 
   2  -5   5      408.12      383.07     18.12 o 
   3  -5   5       46.55       42.80      6.44 o 
   4  -5   5       58.19       44.10      6.88 o 
   5  -5   5        7.26        6.20      6.39 o 
   6  -5   5        0.00        4.81      6.77 o 
   7  -5   5        0.05       -0.68      6.61 o 
   8  -5   5        5.73       11.66      8.03 o 
   9  -5   5       16.32        8.63      8.71 o 
  10  -5   5        1.45        4.57      9.03 o 
  -9  -4   5        0.25       -0.40      8.23 o 
  -8  -4   5        0.68        0.03      7.90 o 
  -7  -4   5       65.45       52.97      9.12 o 
  -6  -4   5        1.37       -5.06      7.17 o 
  -5  -4   5       12.22       14.28      7.11 o 
  -4  -4   5       83.31       58.43      7.09 o 
  -3  -4   5       22.47       28.59      5.39 o 
  -1  -4   5       78.55       93.85      9.63 o 
   0  -4   5     1326.10     1153.54     29.17 o 
   1  -4   5      166.39      125.76     17.28 o 
   2  -4   5       75.15       62.68      5.96 o 
   3  -4   5        0.12        1.28      5.06 o 
   4  -4   5       43.44       55.65      6.87 o 
   5  -4   5      108.31      119.89      9.25 o 
   6  -4   5       23.74       17.58      7.74 o 
   7  -4   5        3.52        4.98      7.42 o 
   8  -4   5        0.58       -3.14      8.28 o 
   9  -4   5       40.06       35.09     10.90 o 
  10  -4   5        0.11        1.57      8.68 o 
 -10  -3   5        2.89        6.93      9.20 o 
  -9  -3   5        0.28       -0.36      8.31 o 
  -8  -3   5       21.38        7.95      7.99 o 
  -7  -3   5       20.99        9.76      7.71 o 
  -6  -3   5        3.87        1.11      7.00 o 
  -5  -3   5      533.64      505.85     21.31 o 
  -4  -3   5       45.18       39.48      5.87 o 
  -3  -3   5      221.00      215.55     12.87 o 
  -2  -3   5       55.16       60.03      5.47 o 
   0  -3   5     1074.40     1187.27     32.24 o 
   1  -3   5     3536.61     3612.88     35.80 o 
   2  -3   5      133.40      142.12      6.90 o 
   3  -3   5      194.25      172.73     10.30 o 
   4  -3   5        1.78        4.39      5.63 o 
   5  -3   5       53.10       47.30      8.04 o 
   6  -3   5        9.44        8.60      7.68 o 
   7  -3   5        0.43        5.60      8.09 o 
   8  -3   5       47.14       41.70      9.82 o 
   9  -3   5       52.52       44.46     10.77 o 
  10  -3   5        0.05        8.50      9.25 o 
 -10  -2   5        1.59       -1.00      8.30 o 
  -9  -2   5        1.76        9.88      8.39 o 
  -8  -2   5       35.17       31.52      8.31 o 
  -7  -2   5        0.11       -2.81      6.79 o 
  -6  -2   5       54.81       58.22      7.98 o 
  -5  -2   5      264.30      296.93     14.52 o 
  -4  -2   5        1.81        2.95      4.89 o 
  -3  -2   5      384.25      322.83     15.39 o 
  -2  -2   5     1453.03     1352.80     31.11 o 
  -1  -2   5      356.31      419.97     16.79 o 
   0  -2   5      884.21      846.75     27.56 o 
   1  -2   5     3710.24     3455.39     34.73 o 
   2  -2   5      153.70      166.23      6.98 o 
   3  -2   5       20.56       19.83      5.22 o 
   4  -2   5        9.14        2.87      5.11 o 
   5  -2   5      141.62      131.49      9.82 o 
   6  -2   5       63.80       69.43      9.34 o 
   7  -2   5      114.50      115.58     10.41 o 
   8  -2   5       64.93       98.10     11.74 o 
   9  -2   5        2.30       -0.81      9.39 o 
  10  -2   5        1.07       -6.81      9.18 o 
 -10  -1   5        6.04       -1.44      9.12 o 
  -9  -1   5        1.12        2.59      8.09 o 
  -8  -1   5       13.29       27.49      8.09 o 
  -7  -1   5       27.01       19.70      7.36 o 
  -6  -1   5        0.02        3.47      6.39 o 
  -5  -1   5        0.14        4.30      5.54 o 
  -4  -1   5      175.93      199.80      9.90 o 
  -3  -1   5       34.73       30.89      4.92 o 
  -1  -1   5     1238.46     1120.78     19.91 o 
   0  -1   5      935.53     1023.22     19.18 o 
   1  -1   5      363.48      302.60     10.15 o 
   2  -1   5       57.82       70.44      5.79 o 
   3  -1   5        6.69        2.46      4.90 o 
   4  -1   5        3.64        6.12      5.68 o 
   5  -1   5        0.59        6.77      7.06 o 
   6  -1   5      193.56      203.53     11.71 o 
   7  -1   5      192.48      215.44     13.80 o 
   8  -1   5        0.97        0.92      8.22 o 
   9  -1   5        2.08       -1.27      8.71 o 
 -11   0   5        0.16       -0.70      9.26 o 
 -10   0   5        0.63        7.69      8.14 o 
  -9   0   5        8.91       15.01      8.07 o 
  -8   0   5        7.46        9.18      7.47 o 
  -7   0   5      127.46      132.91      9.61 o 
  -6   0   5      631.00      657.19     22.78 o 
  -5   0   5       32.02       23.54      5.82 o 
  -4   0   5      911.13      802.09     24.36 o 
  -3   0   5      886.32      926.44     27.55 o 
  -2   0   5     1085.13     1034.60     27.80 o 
   0   0   5     1838.55     1693.40     36.88 o 
   1   0   5      333.77      282.90     12.90 o 
   2   0   5      110.26      107.34      7.42 o 
   3   0   5      162.26      165.70      9.11 o 
   4   0   5        0.96        7.65      6.03 o 
   5   0   5       10.00       12.94      7.25 o 
   6   0   5      209.02      205.28     13.03 o 
   7   0   5       76.79       95.86     10.98 o 
   8   0   5       12.53       14.07      8.72 o 
   9   0   5        3.44       11.58      9.26 o 
 -11   1   5        1.12        5.27      9.07 o 
 -10   1   5        8.48        8.58      8.41 o 
  -9   1   5       95.96       89.07     10.79 o 
  -8   1   5        0.67        3.70      7.17 o 
  -7   1   5       77.05       56.57      8.53 o 
  -6   1   5      187.79      177.04      9.82 o 
  -5   1   5      201.67      174.08      9.01 o 
  -4   1   5      263.34      301.78     14.72 o 
  -3   1   5     1028.58     1165.42     30.03 o 
  -1   1   5        0.36        1.49      2.80 o 
   0   1   5       62.54       55.41      3.73 o 
   1   1   5      366.39      459.25     14.58 o 
   2   1   5       19.78       22.78      5.93 o 
   3   1   5       62.81       53.46      7.20 o 
   4   1   5       34.34       49.38      7.96 o 
   5   1   5      178.43      183.08     11.68 o 
   6   1   5       55.02       80.36      9.53 o 
   7   1   5       20.31       18.56      8.38 o 
   8   1   5        1.71       -3.41      9.03 o 
   9   1   5        5.94       10.47      9.76 o 
 -11   2   5        0.57       -1.00      8.99 o 
 -10   2   5        0.69        2.97      8.09 o 
  -9   2   5        0.02        3.62      7.55 o 
  -8   2   5       21.90       13.85      7.93 o 
  -7   2   5      563.98      585.41     21.03 o 
  -6   2   5       19.69       19.27      7.39 o 
  -5   2   5       56.59       64.44      7.42 o 
  -4   2   5      138.65      146.39      7.85 o 
  -3   2   5        5.34        4.49      4.66 o 
  -2   2   5      412.72      431.02     20.28 o 
  -1   2   5      292.38      361.13     12.06 o 
   0   2   5      157.52      171.22     25.11 o 
   1   2   5      426.20      493.10     18.62 o 
   2   2   5      895.16      977.83     29.67 o 
   3   2   5       43.30       44.88      8.07 o 
   4   2   5       29.08       43.13      7.98 o 
   5   2   5        2.34       -5.87      7.80 o 
   6   2   5       17.87       25.02      8.34 o 
   7   2   5        3.93        0.65      8.49 o 
   8   2   5       44.11       65.36     11.77 o 
 -11   3   5        0.32        6.57      9.79 o 
 -10   3   5        0.00        4.14      8.60 o 
  -9   3   5        5.68        3.63      8.31 o 
  -8   3   5       17.69       14.13      8.99 o 
  -7   3   5       57.57       80.17      9.69 o 
  -6   3   5        0.82       -6.39      7.22 o 
  -5   3   5      130.62      103.37      8.79 o 
  -4   3   5      379.15      418.41     19.61 o 
  -2   3   5      239.75      243.00     14.01 o 
  -1   3   5      865.41      865.89     19.36 o 
   0   3   5      286.11      288.56     28.50 o 
   1   3   5        1.47       -0.41      4.12 o 
   2   3   5      252.38      191.41     13.33 o 
   3   3   5       72.25       62.49      9.06 o 
   4   3   5        0.16        0.60      7.44 o 
   5   3   5       65.03       75.08      9.88 o 
   6   3   5       62.41       70.23     10.42 o 
   7   3   5        1.96       11.36      8.58 o 
   8   3   5        8.49        2.60     10.36 o 
 -11   4   5        8.42        5.39      9.74 o 
 -10   4   5       19.02       22.76     10.29 o 
  -9   4   5        5.32        4.27      8.77 o 
  -8   4   5      103.83       96.91     10.79 o 
  -7   4   5       60.47       76.52      9.71 o 
  -6   4   5        0.06       -3.22      7.52 o 
  -5   4   5        5.03        3.47      7.28 o 
  -4   4   5       55.80       44.31      7.77 o 
  -3   4   5        1.14       -3.63      6.23 o 
  -2   4   5        9.58       15.34      6.73 o 
  -1   4   5      115.67      114.75     16.09 o 
   0   4   5      391.88      396.89     13.06 o 
   1   4   5        1.41       -2.76      4.81 o 
   2   4   5        0.08        0.11      7.31 o 
   3   4   5        1.52       -4.44      7.50 o 
   4   4   5      127.18      112.02     11.20 o 
   5   4   5       29.77       42.67      9.49 o 
   6   4   5        1.31       -2.17      8.15 o 
   7   4   5        7.52        1.38      9.12 o 
 -11   5   5       10.90       20.23     10.45 o 
 -10   5   5        7.82       14.99     10.33 o 
  -9   5   5       21.78       34.76      9.68 o 
  -8   5   5        0.53        6.31      8.04 o 
  -7   5   5       28.13       30.14      8.87 o 
  -6   5   5        3.88       10.37      7.44 o 
  -5   5   5       28.53       23.16      7.85 o 
  -4   5   5       42.18       36.37      8.25 o 
  -3   5   5      427.05      441.01     20.90 o 
  -2   5   5      240.28      266.01     12.85 o 
  -1   5   5      451.60      481.43     15.08 o 
   0   5   5      246.75      233.98     35.60 o 
   1   5   5      234.57      267.53     15.18 o 
   2   5   5       31.82       13.85      8.60 o 
   3   5   5        4.86       12.66      7.84 o 
   4   5   5        0.43        4.25      8.61 o 
   5   5   5       62.40       55.79     10.99 o 
   6   5   5        0.00       -1.55      8.47 o 
   7   5   5        4.86        9.17      8.45 o 
 -10   6   5        0.75        1.28      9.47 o 
  -9   6   5        0.00       -1.55      8.72 o 
  -8   6   5       20.46       20.18      9.55 o 
  -7   6   5       38.72       43.34      9.63 o 
  -6   6   5        9.42       12.29      8.45 o 
  -5   6   5       20.17       17.01      7.82 o 
  -4   6   5       22.31        9.37      7.93 o 
  -3   6   5      148.87      132.80     11.22 o 
  -2   6   5      111.05      106.72     10.25 o 
  -1   6   5        8.79        3.07      5.05 o 
   0   6   5      121.04      109.12      8.14 o 
   1   6   5        2.75       -0.68      5.17 o 
   2   6   5       10.03        6.33      7.77 o 
   3   6   5       69.66       67.44     10.36 o 
   4   6   5       37.98       37.91      9.77 o 
   5   6   5        5.45        5.22      9.34 o 
   6   6   5       42.84       38.25     11.15 o 
 -10   7   5        0.14        1.43     10.12 o 
  -9   7   5        0.91       14.58      8.87 o 
  -8   7   5       27.92       19.16      9.04 o 
  -7   7   5        7.95        8.03      8.57 o 
  -6   7   5        0.02        1.84      8.22 o 
  -5   7   5       13.47       15.50      7.73 o 
  -4   7   5       41.01       44.46      9.31 o 
  -3   7   5      491.73      454.23     18.30 o 
  -2   7   5        0.97        3.01      8.15 o 
  -1   7   5        0.07        1.00      5.71 o 
   0   7   5        0.04        4.50      5.32 o 
   1   7   5       46.46       31.38      6.25 o 
   2   7   5        1.58       -2.59      8.36 o 
   3   7   5       38.46       32.61     10.17 o 
   4   7   5       16.82        4.16      9.53 o 
   5   7   5       10.49        7.31      9.45 o 
  -9   8   5        3.63        5.08      9.52 o 
  -8   8   5        2.66        9.09      8.63 o 
  -7   8   5       32.07       32.39     10.03 o 
  -6   8   5       11.91       22.81      8.90 o 
  -5   8   5        9.80       14.67      8.41 o 
  -4   8   5        3.90        9.31      7.73 o 
  -3   8   5        5.17        8.90      8.90 o 
  -2   8   5       43.81       21.38      8.90 o 
  -1   8   5        1.95       -0.78      5.88 o 
   0   8   5       41.38       44.26      7.14 o 
   1   8   5        8.66        7.98      6.10 o 
   2   8   5        0.69        0.27      8.72 o 
   3   8   5        1.26        2.11      9.71 o 
   4   8   5        6.64       11.77      9.96 o 
  -9   9   5        3.17        0.49     10.37 o 
  -8   9   5        0.12       -3.81      8.66 o 
  -7   9   5       25.58       35.41      9.80 o 
  -6   9   5        8.43       15.55      9.12 o 
  -5   9   5        1.05        0.98      9.37 o 
  -4   9   5      159.95      136.85     13.18 o 
  -3   9   5        1.49       -2.36      8.68 o 
  -2   9   5        0.06        9.28      8.71 o 
  -1   9   5        1.27        2.20      6.07 o 
   0   9   5        0.03        2.59      5.77 o 
   1   9   5       11.19       14.97      6.15 o 
   2   9   5        6.26        7.60      9.82 o 
   3   9   5        1.92       -5.11      8.42 o 
  -8  10   5        1.79        3.90     10.20 o 
  -7  10   5        2.33      -10.04     10.04 o 
  -6  10   5        0.72       -0.46     10.07 o 
  -5  10   5        0.06       -0.05      8.58 o 
  -4  10   5        0.33       -0.38      7.98 o 
  -3  10   5        0.55        0.79      8.22 o 
  -2  10   5       10.24        8.61      9.64 o 
  -1  10   5        1.98        0.11      6.04 o 
   0  10   5        4.83       10.60      6.22 o 
   1  10   5        3.90       -1.12      6.44 o 
  -6  11   5        0.04        5.25      9.63 o 
  -5  11   5        0.87        4.16      8.65 o 
  -4  11   5        0.41       -3.84      9.57 o 
  -3  11   5        6.61        4.97     10.01 o 
  -2  11   5        1.45       -4.62      9.52 o 
  -1  11   5        2.14        3.43      6.96 o 
  -1 -13   6        0.42       -1.58      6.50 o 
   1 -13   6        0.29       -3.90      6.11 o 
   2 -13   6        9.97       11.85      9.82 o 
   3 -13   6        0.01       -0.40      8.95 o 
   4 -13   6        0.70        1.74      8.68 o 
  -2 -12   6        0.36        3.90      8.25 o 
  -1 -12   6       22.92       14.59      6.65 o 
   0 -12   6        6.56        1.49      6.52 o 
   1 -12   6        0.22       -0.91      6.10 o 
   2 -12   6        0.03        2.30      8.15 o 
   3 -12   6        0.38       -3.43      7.15 o 
   4 -12   6        1.07       -1.14      8.28 o 
   5 -12   6        2.11       -0.24      8.41 o 
   6 -12   6        2.85       -2.92      8.84 o 
  -4 -11   6        4.86       13.78      9.64 o 
  -3 -11   6       11.84       12.20      9.15 o 
  -2 -11   6        0.77       -4.68      8.17 o 
  -1 -11   6       13.97       12.85      5.98 o 
   0 -11   6       15.31       21.13      6.28 o 
   1 -11   6       11.94       27.30      6.41 o 
   2 -11   6       13.34       10.26      8.34 o 
   3 -11   6        0.23        3.93      7.69 o 
   4 -11   6        6.82        2.82      8.49 o 
   5 -11   6       19.06       26.54      9.45 o 
   6 -11   6        0.34        7.82      8.85 o 
   7 -11   6        0.41        3.54      8.66 o 
   8 -11   6        0.01       -3.44      9.31 o 
  -5 -10   6        5.76        1.97      9.30 o 
  -4 -10   6       20.27       18.12      9.55 o 
  -3 -10   6        6.51        2.46      8.74 o 
  -2 -10   6        4.62        4.24      8.01 o 
  -1 -10   6        4.64       -2.24      5.61 o 
   0 -10   6        0.25        1.52      5.18 o 
   1 -10   6        3.72        2.86      5.12 o 
   2 -10   6       24.53       29.39      8.77 o 
   3 -10   6       64.13       67.59     10.12 o 
   4 -10   6        6.05       -0.95      7.84 o 
   5 -10   6       20.34       18.18      8.85 o 
   6 -10   6       15.43       21.68      9.34 o 
   7 -10   6        0.02       -4.77      7.82 o 
   8 -10   6        1.12       -0.03      8.53 o 
  -6  -9   6        1.72        1.68      9.25 o 
  -5  -9   6        5.49        1.86      8.58 o 
  -4  -9   6       38.61       45.88      9.50 o 
  -3  -9   6      130.05      127.80     11.85 o 
  -2  -9   6       12.83       13.82      7.15 o 
  -1  -9   6        1.44        0.42      5.12 o 
   0  -9   6       21.99       17.49      5.49 o 
   1  -9   6        4.91        2.29      5.14 o 
   2  -9   6       48.77       55.11      9.41 o 
   3  -9   6       72.20       56.39     10.12 o 
   4  -9   6        2.42        5.04      7.90 o 
   5  -9   6        2.89        0.59      7.52 o 
   6  -9   6        0.01        4.71      7.82 o 
   7  -9   6       15.56       19.35      8.63 o 
   8  -9   6        1.61       -6.25      8.88 o 
   9  -9   6        0.81        0.05      9.06 o 
  -7  -8   6       12.66       10.53      9.72 o 
  -6  -8   6       28.78       26.78     10.04 o 
  -5  -8   6        6.96        4.24      8.22 o 
  -4  -8   6        1.43        4.95      7.50 o 
  -3  -8   6       10.21        7.38      7.77 o 
  -2  -8   6        0.66        1.19      7.15 o 
  -1  -8   6       39.19       53.26      6.01 o 
   0  -8   6       23.65       24.29      5.23 o 
   1  -8   6        1.08       -1.63      4.78 o 
   2  -8   6      253.62      216.62     12.42 o 
   3  -8   6        1.21        5.49      7.99 o 
   4  -8   6      196.57      213.57     13.26 o 
   5  -8   6        1.12        4.33      7.52 o 
   6  -8   6        3.71       -2.98      7.63 o 
   7  -8   6        5.49        2.52      7.71 o 
   8  -8   6        5.19        1.57      8.39 o 
   9  -8   6        1.55       11.31      8.33 o 
  -8  -7   6        4.33       11.04      9.09 o 
  -7  -7   6        6.21        9.39      8.15 o 
  -6  -7   6       13.33        9.53      8.26 o 
  -5  -7   6       24.66       35.66      8.47 o 
  -4  -7   6       80.67       70.94      8.85 o 
  -3  -7   6      232.87      240.33     12.93 o 
  -2  -7   6       32.39       30.57      7.92 o 
  -1  -7   6       16.19       20.61      4.86 o 
   0  -7   6        2.97        1.57      4.67 o 
   1  -7   6      684.15      693.78     18.25 o 
   2  -7   6      170.54      128.41     10.06 o 
   3  -7   6      116.30       91.50     10.01 o 
   4  -7   6        6.31        5.33      7.61 o 
   5  -7   6      126.41      109.02     11.14 o 
   6  -7   6        6.37        8.66      7.38 o 
   7  -7   6        2.93        7.00      7.41 o 
   8  -7   6        5.41        4.52      7.41 o 
   9  -7   6        1.43        3.81      8.34 o 
  -8  -6   6        7.58        3.57      8.55 o 
  -7  -6   6       18.09       19.02      8.85 o 
  -6  -6   6       37.32       29.97      8.33 o 
  -5  -6   6        3.26       -5.77      7.60 o 
  -4  -6   6        1.56        2.81      7.49 o 
  -3  -6   6        3.46        0.33      6.66 o 
  -2  -6   6       24.78       18.69      6.63 o 
  -1  -6   6      184.81      194.75      8.01 o 
   0  -6   6       55.86       48.50      4.81 o 
   1  -6   6      397.10      411.54     13.57 o 
   2  -6   6       41.30       32.03      6.98 o 
   3  -6   6       13.75       16.78      6.52 o 
   4  -6   6       77.46       80.73      9.22 o 
   5  -6   6      309.27      352.14     17.29 o 
   6  -6   6        5.47        7.90      7.58 o 
   7  -6   6        0.23        5.73      7.34 o 
   8  -6   6        3.37        4.09      8.25 o 
   9  -6   6        7.51       16.18      9.23 o 
  -9  -5   6        1.05       -3.05      8.76 o 
  -8  -5   6        2.33       -0.29      7.41 o 
  -7  -5   6       20.02       12.83      7.77 o 
  -6  -5   6       11.04       16.99      7.88 o 
  -5  -5   6        9.55       17.42      7.31 o 
  -4  -5   6        5.30        0.21      6.87 o 
  -3  -5   6       85.44       84.82      7.98 o 
  -2  -5   6       12.11       21.45      6.11 o 
  -1  -5   6        8.97       14.64      3.81 o 
   0  -5   6       34.39       42.64      4.25 o 
   1  -5   6       20.59       16.31      3.98 o 
   2  -5   6        3.73        3.28      5.68 o 
   3  -5   6       19.71       11.52      6.55 o 
   4  -5   6        3.91        1.36      6.33 o 
   5  -5   6       10.48        2.40      6.77 o 
   6  -5   6        1.79        2.35      7.42 o 
   7  -5   6       12.67        7.77      7.74 o 
   8  -5   6        0.66       -1.13      8.58 o 
   9  -5   6       15.73       10.96      8.82 o 
  -9  -4   6       11.28        2.11      8.72 o 
  -8  -4   6        6.46       11.44      8.09 o 
  -7  -4   6       27.14       18.70      8.65 o 
  -6  -4   6       22.00       32.79      7.80 o 
  -5  -4   6       18.42       16.18      6.92 o 
  -4  -4   6      118.53       96.50      8.31 o 
  -3  -4   6       12.17       17.20      5.81 o 
  -2  -4   6        1.59        7.33      5.00 o 
  -1  -4   6      161.34      131.68      5.46 o 
   0  -4   6      691.36      767.22     17.60 o 
   1  -4   6      197.52      184.73      8.09 o 
   2  -4   6     1238.45     1344.23     32.99 o 
   3  -4   6        0.00       -0.59      5.38 o 
   4  -4   6        9.26       21.10      6.38 o 
   5  -4   6        4.24        1.09      6.85 o 
   6  -4   6        9.23        4.92      7.28 o 
   7  -4   6        0.46       -2.89      7.30 o 
   8  -4   6        2.20        0.76      8.74 o 
   9  -4   6        0.55        0.84      8.72 o 
 -10  -3   6        0.03       -5.38      9.20 o 
  -9  -3   6        0.93       -4.11      8.50 o 
  -8  -3   6        0.67        3.55      7.55 o 
  -7  -3   6       27.63       21.16      7.77 o 
  -6  -3   6       12.96       15.66      6.87 o 
  -5  -3   6      513.95      611.05     21.92 o 
  -4  -3   6       30.28       36.14      6.46 o 
  -3  -3   6       25.14        6.35      4.89 o 
  -1  -3   6      559.90      438.23     13.57 o 
   0  -3   6       87.03       98.51      4.82 o 
   1  -3   6      779.49      804.89     33.57 o 
   2  -3   6       74.70       76.83      7.06 o 
   3  -3   6       70.00       53.97      6.74 o 
   4  -3   6       17.92       21.26      6.85 o 
   5  -3   6      167.53      168.67     11.04 o 
   6  -3   6        4.12       13.72      7.36 o 
   7  -3   6       25.20       27.19      8.42 o 
   8  -3   6       82.91       88.90     12.66 o 
   9  -3   6       16.03       30.27     10.71 o 
 -10  -2   6        0.22        7.66      8.28 o 
  -9  -2   6        0.34       -6.84      7.66 o 
  -8  -2   6       22.81       23.19      8.53 o 
  -7  -2   6        1.33       -0.86      6.92 o 
  -6  -2   6        3.61        0.25      6.54 o 
  -5  -2   6       37.75       21.10      6.82 o 
  -4  -2   6      134.01       98.87      7.25 o 
  -3  -2   6      281.61      271.57     16.34 o 
  -2  -2   6      237.39      224.47     10.39 o 
  -1  -2   6       12.64       13.94      3.31 o 
   0  -2   6       54.83       49.68      3.97 o 
   1  -2   6     2857.88     2942.71     32.82 o 
   2  -2   6     1468.09     1411.87     33.43 o 
   3  -2   6       18.58       24.95      6.04 o 
   4  -2   6       10.61       15.91      6.46 o 
   5  -2   6       25.97       28.30      7.55 o 
   6  -2   6       31.57       50.89      8.12 o 
   7  -2   6       16.84       24.38      8.95 o 
   8  -2   6        1.34        3.16      8.44 o 
   9  -2   6        5.16        3.11      8.65 o 
 -10  -1   6        4.25       -0.59      8.49 o 
  -9  -1   6        5.69       10.80      8.09 o 
  -8  -1   6        3.55        6.77      7.17 o 
  -7  -1   6       76.28       65.50      8.74 o 
  -6  -1   6        2.97       -0.38      6.27 o 
  -5  -1   6       30.82       36.39      6.63 o 
  -4  -1   6      126.76      129.23      8.60 o 
  -1  -1   6      709.98      852.49     28.48 o 
   0  -1   6      103.79       98.13      4.28 o 
   1  -1   6      439.95      413.71     14.77 o 
   2  -1   6      342.29      333.46     15.00 o 
   3  -1   6      118.01      123.92      8.14 o 
   4  -1   6        2.09        8.58      6.47 o 
   5  -1   6      164.49      156.28     10.47 o 
   6  -1   6        0.00       -5.69      6.95 o 
   7  -1   6        0.18        2.36      7.99 o 
   8  -1   6        7.40        8.47      8.15 o 
   9  -1   6       13.62       12.21      9.76 o 
 -11   0   6        1.91       -5.63      8.57 o 
 -10   0   6        2.86       10.90      8.47 o 
  -9   0   6        9.33       10.69      8.87 o 
  -8   0   6       15.83       12.53      7.58 o 
  -7   0   6       37.80       28.51      7.71 o 
  -6   0   6      167.39      159.95     10.17 o 
  -5   0   6      258.74      296.91     14.28 o 
  -4   0   6       67.71       60.68      6.16 o 
  -3   0   6      119.66      132.72      7.47 o 
  -2   0   6       88.47       80.72      5.93 o 
  -1   0   6       37.92       23.55      3.58 o 
   1   0   6      544.95      564.73     15.77 o 
   2   0   6       19.36       24.64      5.81 o 
   3   0   6       23.44       27.52      6.74 o 
   4   0   6        1.78        9.61      6.79 o 
   5   0   6        0.24       -1.78      6.81 o 
   6   0   6        3.39        3.43      8.01 o 
   7   0   6       11.20       16.47      8.79 o 
   8   0   6        2.46        5.27      8.76 o 
   9   0   6        0.84        1.65      9.06 o 
 -11   1   6        1.23        0.03      8.85 o 
 -10   1   6        0.05        2.52      7.30 o 
  -9   1   6        3.64        3.84      8.12 o 
  -8   1   6      312.63      371.44     15.29 o 
  -7   1   6        0.03        4.54      7.28 o 
  -6   1   6        2.56        2.73      7.11 o 
  -5   1   6       36.74       52.25      7.19 o 
  -4   1   6        1.22        0.86      5.16 o 
  -3   1   6      165.43      131.92      7.41 o 
  -1   1   6        7.73       11.04      3.94 o 
   0   1   6      111.38      102.57      4.79 o 
   1   1   6      578.13      522.64     15.34 o 
   2   1   6        1.48        4.41      6.23 o 
   3   1   6      368.49      361.64     18.50 o 
   4   1   6       42.55       43.32      8.17 o 
   5   1   6       15.78       12.48      7.50 o 
   6   1   6        6.79       17.66      8.22 o 
   7   1   6       34.69       41.83     10.17 o 
   8   1   6       15.20       12.18     10.31 o 
 -11   2   6        9.11        5.79      9.57 o 
 -10   2   6        2.57       -0.16      8.57 o 
  -9   2   6       41.96       28.70      9.84 o 
  -8   2   6      191.00      192.11     12.77 o 
  -7   2   6       93.17       75.10      9.68 o 
  -6   2   6      228.77      217.79     11.74 o 
  -5   2   6      181.99      196.70     10.90 o 
  -4   2   6      195.97      177.62     10.92 o 
  -3   2   6      262.49      245.79     15.84 o 
  -2   2   6      798.07      775.60     26.34 o 
   0   2   6       29.00       22.52      4.31 o 
   1   2   6       57.79       62.33      5.61 o 
   2   2   6      191.40      158.80     10.26 o 
   3   2   6        1.32        0.92      7.15 o 
   4   2   6       54.63       56.76      9.25 o 
   5   2   6        8.90       15.42      7.99 o 
   6   2   6       12.48       11.12      8.45 o 
   7   2   6       25.34       17.12     10.17 o 
   8   2   6        0.14       -0.92      8.96 o 
 -11   3   6        0.07       -0.35      9.49 o 
 -10   3   6        2.64       -4.89      8.88 o 
  -9   3   6        1.57        0.78      8.39 o 
  -8   3   6        3.53        9.14      8.44 o 
  -7   3   6       20.32       12.55      7.98 o 
  -6   3   6       68.74       66.79      8.77 o 
  -5   3   6        8.72       24.10      7.41 o 
  -4   3   6       80.44       63.96      8.25 o 
  -3   3   6       29.15       19.26      6.30 o 
  -2   3   6       22.76       16.91      6.65 o 
  -1   3   6      322.75      376.04     15.43 o 
   0   3   6      155.59      175.80     30.53 o 
   1   3   6       25.06       31.28      5.35 o 
   2   3   6      162.37      163.93     11.20 o 
   3   3   6        0.56       -1.95      7.39 o 
   4   3   6       25.15       17.16      8.30 o 
   5   3   6      174.68      160.88     13.22 o 
   6   3   6       18.03       18.53      8.61 o 
   7   3   6        2.20        0.46      9.47 o 
 -11   4   6        1.96        3.06     10.45 o 
 -10   4   6        0.45       -1.98      9.01 o 
  -9   4   6        0.03       -1.52      8.53 o 
  -8   4   6       23.69       32.41      9.77 o 
  -7   4   6       65.25       48.43      9.85 o 
  -6   4   6        2.89       -7.66      7.66 o 
  -5   4   6        1.70        7.77      6.90 o 
  -4   4   6      166.83      156.14     11.12 o 
  -3   4   6       75.20       61.85      8.23 o 
  -2   4   6       31.20       23.73      7.57 o 
  -1   4   6       71.22       56.58      6.29 o 
   0   4   6       47.83       45.40      5.77 o 
   1   4   6       12.90       12.23      5.30 o 
   2   4   6       56.67       63.56      9.31 o 
   3   4   6        0.05       -3.55      7.33 o 
   4   4   6       35.79       39.45      9.25 o 
   5   4   6       23.48       22.64      9.53 o 
   6   4   6        0.53        2.06      8.33 o 
   7   4   6        1.66        3.92      9.76 o 
 -10   5   6        0.02        6.49      9.04 o 
  -9   5   6       18.06       10.44      9.11 o 
  -8   5   6        9.40        7.14      8.50 o 
  -7   5   6       22.89       26.84      8.82 o 
  -6   5   6       15.59       12.14      7.50 o 
  -5   5   6       48.79       50.32      8.71 o 
  -4   5   6       77.01       87.79      9.33 o 
  -3   5   6       19.54       14.75      7.69 o 
  -2   5   6       49.21       40.88      8.57 o 
  -1   5   6       52.71       52.69      6.07 o 
   0   5   6        3.50        3.35      5.34 o 
   1   5   6        6.17        1.15      5.06 o 
   2   5   6        0.04        0.27      7.76 o 
   3   5   6        4.31        5.79      7.80 o 
   4   5   6       64.53       54.92     10.72 o 
   5   5   6       52.73       55.12     11.37 o 
   6   5   6        9.77       17.02     10.28 o 
 -10   6   6       10.37       15.53     10.79 o 
  -9   6   6       23.31       34.47     11.01 o 
  -8   6   6       36.91       41.77     10.06 o 
  -7   6   6       77.86       70.39     11.18 o 
  -6   6   6       41.45       37.33      9.18 o 
  -5   6   6        7.04       13.17      7.71 o 
  -4   6   6       28.40       26.57      8.55 o 
  -3   6   6      400.04      415.52     18.74 o 
  -2   6   6      187.45      157.86     12.01 o 
  -1   6   6      236.41      289.96      9.89 o 
   0   6   6       10.08        9.87      5.53 o 
   1   6   6        5.52       -0.69      5.20 o 
   2   6   6       39.99       27.24      9.74 o 
   3   6   6       13.33        5.50      8.93 o 
   4   6   6        2.86        1.30      8.71 o 
   5   6   6        2.64        4.49      8.58 o 
 -10   7   6        7.31       11.56     10.23 o 
  -9   7   6        5.09       15.23     10.42 o 
  -8   7   6        1.45        2.08      8.41 o 
  -7   7   6        0.05       -2.60      8.47 o 
  -6   7   6       16.32       21.62      8.44 o 
  -5   7   6       59.93       48.43      8.98 o 
  -4   7   6       46.96       42.43      9.28 o 
  -3   7   6       39.34       29.41      8.87 o 
  -2   7   6       22.72       31.49      8.69 o 
  -1   7   6      133.81      122.88      8.32 o 
   0   7   6        1.53        0.23      5.58 o 
   1   7   6        2.44        2.31      5.67 o 
   2   7   6       12.14        0.92      8.69 o 
   3   7   6        4.72       -2.00      8.71 o 
   4   7   6       30.16       27.30     10.04 o 
  -9   8   6        1.14        6.23      8.88 o 
  -8   8   6        4.94        0.60      9.37 o 
  -7   8   6        0.27        0.63      7.85 o 
  -6   8   6        0.13        5.16      8.91 o 
  -5   8   6        0.01       -0.16      8.53 o 
  -4   8   6        9.75       11.80      9.26 o 
  -3   8   6       44.70       43.50      9.91 o 
  -2   8   6        9.45       11.77      9.09 o 
  -1   8   6       25.83       22.23      6.62 o 
   0   8   6        1.82        6.60      5.75 o 
   1   8   6        5.01        5.60      7.10 o 
   2   8   6        1.31        4.39      8.04 o 
   3   8   6        6.44        7.92      9.14 o 
  -8   9   6        1.16       -4.38      9.91 o 
  -7   9   6        1.16       -1.06      8.87 o 
  -6   9   6        1.25       -0.05      8.84 o 
  -5   9   6        1.48        6.25      7.12 o 
  -4   9   6        4.16       -1.79      8.07 o 
  -3   9   6        4.27        0.60      9.20 o 
  -2   9   6        1.94       -7.61      9.09 o 
  -1   9   6        0.87        1.52      6.28 o 
   0   9   6        0.02        1.66      5.94 o 
   1   9   6       22.58       18.19      6.84 o 
   2   9   6       15.26       16.85     10.66 o 
  -7  10   6        9.12       13.58     10.87 o 
  -6  10   6        3.51        9.23      9.80 o 
  -5  10   6        0.03       -0.14      8.53 o 
  -4  10   6        0.28        9.72      8.15 o 
  -3  10   6        4.34       -8.09      8.09 o 
  -2  10   6        3.30        2.70      9.07 o 
  -1  10   6        0.02        0.27      6.50 o 
   0  10   6        0.13        0.25      6.88 o 
  -1 -13   7        0.01       -2.72      6.65 o 
   1 -13   7       10.51        5.75      6.90 o 
   2 -13   7        0.08        4.97      8.66 o 
   3 -13   7        2.17        1.71      9.26 o 
   4 -13   7        0.04       -1.09      8.71 o 
  -2 -12   7        8.05       12.10     10.29 o 
  -1 -12   7        1.22        5.06      6.31 o 
   0 -12   7        0.43       -1.40      6.00 o 
   1 -12   7       15.11       15.68      6.52 o 
   2 -12   7        0.10       -4.70      8.42 o 
   3 -12   7        0.01       -0.94      8.20 o 
   4 -12   7        0.56        9.17      8.87 o 
   5 -12   7        0.02        1.90      8.84 o 
   6 -12   7        0.11        3.47      8.87 o 
  -4 -11   7        0.87        3.35      8.90 o 
  -3 -11   7        0.79        4.38      8.22 o 
  -2 -11   7        2.52        1.41      7.71 o 
  -1 -11   7        9.41        8.35      5.98 o 
   0 -11   7       19.53        7.38      6.08 o 
   1 -11   7       14.91        9.59      6.22 o 
   2 -11   7        0.19       -0.78      7.88 o 
   3 -11   7        0.63       -3.30      8.04 o 
   4 -11   7       13.80       25.16      8.93 o 
   5 -11   7        4.13        6.28      8.72 o 
   6 -11   7        6.41        1.00      9.07 o 
   7 -11   7        1.75       -1.38      7.90 o 
  -5 -10   7        2.73       -2.74      8.60 o 
  -4 -10   7        0.17        1.06      8.23 o 
  -3 -10   7       11.13        8.55      8.14 o 
  -2 -10   7       74.41       51.41     10.58 o 
  -1 -10   7        2.67        0.72      5.38 o 
   0 -10   7        3.75        3.56      5.43 o 
   1 -10   7        2.69        2.24      5.45 o 
   2 -10   7        0.21        2.90      7.31 o 
   3 -10   7        0.04       -3.32      7.52 o 
   4 -10   7        9.12       13.40      8.41 o 
   5 -10   7        1.05       -4.17      7.66 o 
   6 -10   7       13.67       30.25      9.85 o 
   7 -10   7        2.32        0.71      8.77 o 
   8 -10   7        0.46       -0.63      8.41 o 
  -6  -9   7        2.18        6.58      9.37 o 
  -5  -9   7        3.22       -0.29      8.33 o 
  -4  -9   7        7.44        7.14      8.58 o 
  -3  -9   7        4.68       11.04      8.39 o 
  -2  -9   7        9.82        2.35      8.04 o 
  -1  -9   7        0.38        0.10      4.93 o 
   0  -9   7        0.24        7.57      5.07 o 
   1  -9   7        1.61        2.18      5.17 o 
   2  -9   7        0.98        3.33      7.68 o 
   3  -9   7       11.91        1.21      7.95 o 
   4  -9   7        0.01       -2.47      8.04 o 
   5  -9   7       13.05       17.24      8.23 o 
   6  -9   7        1.62        5.60      8.07 o 
   7  -9   7        5.72       11.06      8.15 o 
   8  -9   7        1.44       -6.06      8.44 o 
  -7  -8   7        1.16       -2.51      8.53 o 
  -6  -8   7       15.55       24.00      9.74 o 
  -5  -8   7        1.79       -2.44      7.84 o 
  -4  -8   7        0.00       -3.90      7.42 o 
  -3  -8   7      270.59      282.28     13.99 o 
  -2  -8   7       22.84        8.53      7.74 o 
  -1  -8   7        1.09       -2.39      5.24 o 
   0  -8   7       23.80       20.14      5.47 o 
   1  -8   7       42.58       45.11      5.92 o 
   2  -8   7      130.49      158.40     11.69 o 
   3  -8   7        7.48        5.44      8.31 o 
   4  -8   7       98.11       93.26     10.63 o 
   5  -8   7        0.08        1.30      7.52 o 
   6  -8   7       14.09        8.42      8.58 o 
   7  -8   7        1.91       -4.82      8.07 o 
   8  -8   7        0.38        0.08      8.57 o 
   9  -8   7        1.32        6.09      9.47 o 
  -8  -7   7        0.16       -3.08      9.49 o 
  -7  -7   7        5.01        9.41      8.76 o 
  -6  -7   7       10.34       28.58      8.45 o 
  -5  -7   7       37.79       39.09      8.55 o 
  -4  -7   7        6.67       12.36      7.41 o 
  -3  -7   7       73.40       62.66      9.06 o 
  -2  -7   7        4.09        4.06      6.39 o 
  -1  -7   7       23.40       25.04      5.09 o 
   0  -7   7       63.05       77.72      9.58 o 
   1  -7   7       15.24       12.65      5.10 o 
   2  -7   7        8.97        9.41      7.46 o 
   3  -7   7       75.64       80.67      9.77 o 
   4  -7   7       22.17       24.51      8.28 o 
   5  -7   7        1.61        4.20      7.06 o 
   6  -7   7        9.22        1.49      7.55 o 
   7  -7   7        0.58        4.20      7.11 o 
   8  -7   7        3.16        7.68      8.33 o 
   9  -7   7        0.01       -3.00      9.37 o 
  -8  -6   7        0.17       -0.24      8.42 o 
  -7  -6   7        5.54        9.55      8.45 o 
  -6  -6   7       53.13       50.60      9.64 o 
  -5  -6   7        5.16        2.33      7.38 o 
  -4  -6   7      116.33      126.94     10.76 o 
  -3  -6   7        8.82        9.60      7.19 o 
  -2  -6   7        1.11       -0.51      6.96 o 
  -1  -6   7       33.69       42.38      5.14 o 
   0  -6   7       67.65       65.35     13.33 o 
   1  -6   7       50.70       40.68      5.39 o 
   2  -6   7       46.67       41.48      7.69 o 
   3  -6   7       95.02       73.51      9.19 o 
   4  -6   7       43.63       50.71      8.14 o 
   5  -6   7       41.04       51.38      9.15 o 
   6  -6   7       13.66        9.63      7.90 o 
   7  -6   7        3.63       10.66      7.61 o 
   8  -6   7        5.05        4.58      8.65 o 
   9  -6   7        0.93       -0.94      8.23 o 
  -9  -5   7       16.42       21.84     10.14 o 
  -8  -5   7        4.70        5.43      8.52 o 
  -7  -5   7       10.65       12.45      8.03 o 
  -6  -5   7        1.55       -0.95      7.46 o 
  -5  -5   7       37.62       23.78      7.84 o 
  -4  -5   7      123.99      136.80     10.20 o 
  -3  -5   7      218.88      242.87     10.77 o 
  -2  -5   7      168.36      153.08      9.38 o 
  -1  -5   7      441.69      495.30     14.58 o 
   0  -5   7        2.39        3.27      4.03 o 
   1  -5   7       18.28       10.96      7.76 o 
   2  -5   7        0.95        0.51      5.85 o 
   3  -5   7       10.08        9.23      6.79 o 
   4  -5   7       38.35       37.85      7.79 o 
   5  -5   7       39.45       40.26      8.66 o 
   6  -5   7        1.39        0.30      6.76 o 
   7  -5   7       30.51       34.57      9.82 o 
   8  -5   7        8.64       11.18      8.91 o 
   9  -5   7        1.15       -2.79      7.95 o 
  -9  -4   7        0.17        5.81      7.60 o 
  -8  -4   7        0.21       -0.16      7.61 o 
  -7  -4   7       74.85       67.53      9.42 o 
  -6  -4   7       47.28       59.19      9.01 o 
  -5  -4   7       36.46       40.93      7.93 o 
  -4  -4   7       20.94       41.59      7.50 o 
  -3  -4   7      252.72      217.04     12.44 o 
  -2  -4   7        0.16        0.82      5.39 o 
  -1  -4   7      301.37      357.95     25.90 o 
   0  -4   7     1162.19     1252.73     22.50 o 
   1  -4   7        5.69        6.18      4.10 o 
   2  -4   7       22.44       45.27      6.63 o 
   3  -4   7       92.34       96.90      8.34 o 
   4  -4   7        3.10        4.74      6.74 o 
   5  -4   7        0.17        1.94      6.84 o 
   6  -4   7        3.52        1.60      6.66 o 
   7  -4   7        2.98        7.68      7.53 o 
   8  -4   7       10.52        8.33      9.17 o 
   9  -4   7       16.02       11.04      9.80 o 
 -10  -3   7        6.41       10.88      9.52 o 
  -9  -3   7       16.72       20.05      9.26 o 
  -8  -3   7        2.09        4.30      8.03 o 
  -7  -3   7        6.27        3.60      7.25 o 
  -6  -3   7       22.29       26.67      7.98 o 
  -5  -3   7      141.90      140.21      9.63 o 
  -4  -3   7      317.64      323.39     14.93 o 
  -2  -3   7       66.76       98.23      7.33 o 
  -1  -3   7       77.41       73.00      4.95 o 
   0  -3   7      117.70      102.90      8.32 o 
   1  -3   7      121.30      116.39      5.47 o 
   2  -3   7       90.55       75.70      7.58 o 
   3  -3   7       24.53       34.09      7.12 o 
   4  -3   7       60.51       46.67      7.50 o 
   5  -3   7        9.57       14.04      7.53 o 
   6  -3   7       11.65       10.85      7.69 o 
   7  -3   7       42.00       37.06      9.06 o 
   8  -3   7        1.99        2.65      8.96 o 
   9  -3   7        2.23        4.70      8.99 o 
 -10  -2   7        6.69        3.74      9.06 o 
  -9  -2   7        0.40       -1.73      7.99 o 
  -8  -2   7       32.78       29.82      8.68 o 
  -7  -2   7       70.49       60.65      8.65 o 
  -6  -2   7       26.11       17.10      7.58 o 
  -5  -2   7        1.33        4.76      6.50 o 
  -4  -2   7      152.28      125.05      8.69 o 
  -3  -2   7        5.43        3.33      5.43 o 
  -2  -2   7        1.12        2.43      5.31 o 
  -1  -2   7      198.16      226.10     16.56 o 
   0  -2   7       72.25       74.23      4.62 o 
   1  -2   7      725.29      692.72     17.75 o 
   2  -2   7       93.56       97.60      7.88 o 
   3  -2   7       77.71       74.08      8.07 o 
   4  -2   7       23.94       35.55      7.92 o 
   5  -2   7      112.20      107.49      9.87 o 
   6  -2   7        3.14        4.65      7.42 o 
   7  -2   7       82.90       98.35     11.15 o 
   8  -2   7       33.43       37.52     10.06 o 
   9  -2   7        5.16       15.61      9.22 o 
 -10  -1   7        0.10        2.66      8.87 o 
  -9  -1   7       23.03       25.59      8.99 o 
  -8  -1   7       48.26       57.04      9.23 o 
  -7  -1   7      233.99      253.72     12.22 o 
  -6  -1   7      157.44      138.53     10.25 o 
  -5  -1   7       82.07       81.00      8.15 o 
  -4  -1   7        0.64        3.71      5.79 o 
  -3  -1   7      156.08      196.20     10.87 o 
  -2  -1   7      647.27      699.67     24.13 o 
   0  -1   7       35.77       35.34      4.04 o 
   1  -1   7      314.29      353.58     16.77 o 
   2  -1   7       64.33       49.07      7.31 o 
   3  -1   7        4.08        2.65      6.09 o 
   4  -1   7        0.32       -5.55      7.17 o 
   5  -1   7        0.06        0.32      6.52 o 
   6  -1   7        9.15       15.70      7.82 o 
   7  -1   7        0.85       -0.95      8.12 o 
   8  -1   7        1.59       -4.74      9.28 o 
 -10   0   7        6.78        1.82      8.96 o 
  -9   0   7        5.64        7.52      7.60 o 
  -8   0   7       22.39       19.92      8.39 o 
  -7   0   7       51.72       58.52      8.77 o 
  -6   0   7      238.83      239.10     11.39 o 
  -5   0   7       27.50       29.60      6.74 o 
  -4   0   7        8.11        6.79      5.76 o 
  -3   0   7       87.59      111.60      7.74 o 
  -2   0   7        5.96       -1.52      5.33 o 
  -1   0   7       76.25       77.48      6.39 o 
   0   0   7       30.15       23.20      4.04 o 
   1   0   7       61.26       65.34      4.86 o 
   2   0   7        8.56        9.34      6.41 o 
   3   0   7        4.11        7.82      6.82 o 
   4   0   7       13.04       19.15      7.77 o 
   5   0   7      116.29      135.38     10.84 o 
   6   0   7       13.18       11.91      8.15 o 
   7   0   7       14.11       22.91      8.90 o 
   8   0   7        9.46        8.15      9.77 o 
 -10   1   7        4.32        7.07      8.53 o 
  -9   1   7       12.66       11.98      8.11 o 
  -8   1   7       44.44       34.38      9.52 o 
  -7   1   7       17.31       17.08      7.76 o 
  -6   1   7      149.03      115.92     10.01 o 
  -5   1   7       10.02       21.15      6.93 o 
  -4   1   7        0.67       -4.12      6.04 o 
  -3   1   7        3.23        5.47      6.03 o 
  -2   1   7       84.25       82.49      7.25 o 
  -1   1   7       69.10       68.60      5.52 o 
   0   1   7       55.69       75.41      5.16 o 
   1   1   7      294.19      316.45     11.14 o 
   2   1   7       22.35       22.13      7.42 o 
   3   1   7       25.04       21.53      7.92 o 
   4   1   7       20.07       16.96      7.77 o 
   5   1   7       10.92        9.72      7.77 o 
   6   1   7       11.68       17.67      9.06 o 
   7   1   7        8.72        8.57      9.36 o 
   8   1   7        4.50       10.52      9.11 o 
 -10   2   7        4.05        8.82      8.09 o 
  -9   2   7        1.37        4.03      7.92 o 
  -8   2   7      106.35      152.99     12.14 o 
  -7   2   7        5.19       12.31      7.50 o 
  -6   2   7       27.70       26.89      8.42 o 
  -5   2   7       66.44       60.93      8.65 o 
  -4   2   7      287.90      335.26     16.47 o 
  -3   2   7        3.17       -2.05      6.52 o 
  -2   2   7      784.33      849.70     27.00 o 
  -1   2   7        0.66       10.07      4.78 o 
   0   2   7       18.02       15.63      5.37 o 
   1   2   7       71.76       65.88      5.87 o 
   2   2   7      230.41      211.63     11.53 o 
   3   2   7        1.55        6.27      6.69 o 
   4   2   7      158.81      158.49     11.60 o 
   5   2   7        2.28        0.16      7.96 o 
   6   2   7        5.63       12.25      9.25 o 
   7   2   7        0.83       -1.60      8.36 o 
 -10   3   7        0.27       -4.85      9.66 o 
  -9   3   7        6.68       17.27      8.77 o 
  -8   3   7        5.51        1.25      7.57 o 
  -7   3   7        0.00       -1.06      7.22 o 
  -6   3   7       12.12        4.36      7.49 o 
  -5   3   7        4.72        6.61      6.77 o 
  -4   3   7        0.00        1.51      6.33 o 
  -3   3   7      102.64       86.38      8.76 o 
  -2   3   7       28.88       38.01      7.82 o 
  -1   3   7        7.19       12.71      4.96 o 
   0   3   7       44.79       62.25      9.80 o 
   1   3   7       34.45       26.73      8.15 o 
   2   3   7       31.74       35.71      8.33 o 
   3   3   7       23.24       23.83      8.42 o 
   4   3   7        6.72        3.12      8.03 o 
   5   3   7       33.28       26.35     10.12 o 
   6   3   7       17.45       25.86      9.34 o 
   7   3   7        1.16        8.17     10.29 o 
 -10   4   7        0.35       -2.93      9.25 o 
  -9   4   7       14.01        9.31      8.72 o 
  -8   4   7        4.76       11.15      8.63 o 
  -7   4   7        8.81       13.75      8.39 o 
  -6   4   7        2.53       -7.38      7.38 o 
  -5   4   7       10.70        9.22      7.87 o 
  -4   4   7        4.04        4.06      7.41 o 
  -3   4   7       21.90       27.36      7.92 o 
  -2   4   7        5.19        9.33      7.41 o 
  -1   4   7       30.49       25.30      6.14 o 
   0   4   7        0.01        4.26      5.20 o 
   1   4   7        0.01        0.77      5.11 o 
   2   4   7        0.00        0.89      7.92 o 
   3   4   7      129.80      103.94     11.33 o 
   4   4   7       33.01       24.78      9.66 o 
   5   4   7       27.59       28.43     10.06 o 
   6   4   7        0.12        7.03      9.53 o 
 -10   5   7       18.40       45.42     11.14 o 
  -9   5   7        0.17        4.41      8.99 o 
  -8   5   7       14.68       14.78      8.91 o 
  -7   5   7      153.80      167.10     13.14 o 
  -6   5   7        0.02       -2.25      7.98 o 
  -5   5   7       29.39       31.30      8.79 o 
  -4   5   7       51.02       50.98      8.96 o 
  -3   5   7        5.31        3.17      8.17 o 
  -2   5   7      316.13      308.25     15.39 o 
  -1   5   7       39.50       32.91     12.11 o 
   0   5   7       18.49       21.83      5.85 o 
   1   5   7       47.12       38.64      9.35 o 
   2   5   7        6.93       10.04      8.69 o 
   3   5   7       33.72       33.47      9.85 o 
   4   5   7        6.58       10.17      9.34 o 
   5   5   7       36.42       36.71     10.80 o 
 -10   6   7        5.60       19.83     10.18 o 
  -9   6   7       16.98       32.01     11.06 o 
  -8   6   7        3.53        1.95      9.83 o 
  -7   6   7       14.39       13.48      8.71 o 
  -6   6   7       97.93       96.99     12.34 o 
  -5   6   7       39.44       33.04      8.76 o 
  -4   6   7       49.13       46.84      8.92 o 
  -3   6   7        1.87        8.01      8.01 o 
  -2   6   7      117.93       74.85     10.68 o 
  -1   6   7        0.13       -0.76      5.60 o 
   0   6   7       46.76       37.65     10.63 o 
   1   6   7       68.69       55.55      7.09 o 
   2   6   7        1.45        3.71      7.90 o 
   3   6   7        1.61        3.76      7.93 o 
   4   6   7        0.00       -7.04      8.31 o 
  -9   7   7        0.53        2.47      9.11 o 
  -8   7   7       20.88       16.40      9.47 o 
  -7   7   7        0.66       -1.19      8.87 o 
  -6   7   7        1.07       -0.05      8.19 o 
  -5   7   7        3.32        0.16      9.44 o 
  -4   7   7        0.00       -5.82      8.42 o 
  -3   7   7      265.09      254.77     15.63 o 
  -2   7   7       15.41       15.78      8.80 o 
  -1   7   7        0.08       -2.95      5.81 o 
   0   7   7        9.09        1.52      5.77 o 
   1   7   7        1.17        5.64      5.89 o 
   2   7   7        8.92        2.98      9.12 o 
   3   7   7        0.30       -5.50      9.83 o 
  -8   8   7        2.98       -0.30      9.76 o 
  -7   8   7        1.48        8.34      9.37 o 
  -6   8   7        2.73        1.17      8.74 o 
  -5   8   7        1.39       -5.04      8.53 o 
  -4   8   7       28.92       37.63     10.31 o 
  -3   8   7       10.57        7.34      8.25 o 
  -2   8   7       80.02       67.05     11.39 o 
  -1   8   7       16.84       24.73      6.44 o 
   0   8   7        0.39        0.27      5.92 o 
   1   8   7        2.69        6.78      6.03 o 
   2   8   7       13.41       13.40      9.98 o 
  -7   9   7       12.64        9.22      9.41 o 
  -6   9   7        1.12       -2.82      8.45 o 
  -5   9   7        0.55        2.55      8.42 o 
  -4   9   7        2.12        0.79      8.88 o 
  -3   9   7        0.03       -1.60      9.42 o 
  -2   9   7        0.12       -1.87      9.17 o 
  -1   9   7        0.39        0.11      5.86 o 
   0   9   7        0.61        4.25      5.92 o 
   1   9   7       10.44       10.37      7.05 o 
  -5  10   7        3.00        3.35      8.95 o 
  -4  10   7        3.03       -8.07      9.55 o 
  -3  10   7        0.48       -4.74      9.28 o 
  -2  10   7        2.19        5.17      9.06 o 
   1 -13   8        0.09       -5.68      6.11 o 
   2 -13   8        0.76       -0.13      9.83 o 
   3 -13   8        1.15        2.63      8.84 o 
   4 -13   8        0.01        9.99      9.74 o 
  -2 -12   8        0.61        5.63      9.34 o 
  -1 -12   8        1.96       -0.20      5.97 o 
   0 -12   8        1.65       -3.56      6.16 o 
   1 -12   8        1.13        1.64      5.75 o 
   2 -12   8        1.87       -0.38      8.72 o 
   3 -12   8        0.12        4.00      9.36 o 
   4 -12   8        1.32        1.95      8.65 o 
   5 -12   8       10.75        7.77      9.23 o 
   6 -12   8        0.17        1.74      9.03 o 
  -4 -11   8        0.64        2.13      9.25 o 
  -3 -11   8        0.36       -5.16      8.87 o 
  -2 -11   8        1.42        2.25      8.03 o 
  -1 -11   8        2.49        3.39      5.89 o 
   0 -11   8        1.39        4.13      6.12 o 
   1 -11   8        5.52        1.80      5.70 o 
   2 -11   8       12.19        5.43      8.17 o 
   3 -11   8       32.80       30.22     10.63 o 
   4 -11   8        0.00       -1.41      7.39 o 
   5 -11   8        0.14       -3.28      8.36 o 
   6 -11   8       11.61       22.43      9.17 o 
   7 -11   8        0.03        1.84      8.53 o 
  -5 -10   8        0.16       -4.57      8.69 o 
  -4 -10   8        0.74       12.33      8.03 o 
  -3 -10   8       11.00        8.41      8.95 o 
  -2 -10   8       13.20       15.58      8.20 o 
  -1 -10   8        0.64        1.91      5.40 o 
   0 -10   8       15.70       18.37      6.24 o 
   1 -10   8        2.39        1.69      5.57 o 
   2 -10   8        7.22        8.68      8.22 o 
   3 -10   8        0.03        0.08      7.68 o 
   4 -10   8        4.53        6.90      7.87 o 
   5 -10   8       13.08       17.08      8.96 o 
   6 -10   8        1.81       -2.73      8.58 o 
   7 -10   8        0.66       -2.30      8.55 o 
  -6  -9   8        4.41        9.18      9.06 o 
  -5  -9   8        0.20       -4.43      8.20 o 
  -4  -9   8       16.62       23.49      9.34 o 
  -3  -9   8       48.55       43.29      9.76 o 
  -2  -9   8        2.66        0.38      7.60 o 
  -1  -9   8        0.03        2.10      5.25 o 
   0  -9   8        5.26        9.92      5.13 o 
   1  -9   8       15.84       17.43      5.68 o 
   2  -9   8       88.61       66.15      9.96 o 
   3  -9   8      136.41      143.44     12.71 o 
   4  -9   8       21.47       17.31      8.55 o 
   5  -9   8        1.29        5.44      7.55 o 
   6  -9   8        2.37       -1.40      7.93 o 
   7  -9   8        0.06       -0.63      8.04 o 
   8  -9   8        0.69       -1.43      9.39 o 
  -7  -8   8        2.71        2.59      9.15 o 
  -6  -8   8        0.47        2.35      8.30 o 
  -5  -8   8        0.68        3.76      8.17 o 
  -4  -8   8        0.02       -1.19      7.55 o 
  -3  -8   8       69.68       70.40     10.10 o 
  -2  -8   8       12.25        7.68      7.85 o 
  -1  -8   8       74.36       70.86      7.65 o 
   0  -8   8       46.38       41.47      6.00 o 
   1  -8   8       45.37       48.05      6.86 o 
   2  -8   8       43.51       35.09      8.79 o 
   3  -8   8        4.79        5.12      8.04 o 
   4  -8   8        0.03       -2.63      6.95 o 
   5  -8   8        1.28        1.60      7.50 o 
   6  -8   8        1.93        9.85      8.01 o 
   7  -8   8        3.26       -1.11      8.11 o 
   8  -8   8        0.01        5.14      8.90 o 
  -8  -7   8        2.51        0.00      9.14 o 
  -7  -7   8        9.41       11.52      9.09 o 
  -6  -7   8        2.66       -0.79      7.85 o 
  -5  -7   8        9.39        5.65      8.31 o 
  -4  -7   8        0.03       -4.30      7.09 o 
  -3  -7   8        9.14        4.46      7.85 o 
  -2  -7   8       15.18       16.77      7.71 o 
  -1  -7   8        7.53        3.66      5.10 o 
   0  -7   8       33.97       31.77      5.46 o 
   1  -7   8       24.06       21.31      5.40 o 
   2  -7   8       16.33       24.84      8.14 o 
   3  -7   8        3.10        3.66      7.69 o 
   4  -7   8       33.01       28.92      8.20 o 
   5  -7   8       32.88       33.90      8.42 o 
   6  -7   8        0.30       -2.55      7.41 o 
   7  -7   8        4.59       -1.82      7.73 o 
   8  -7   8        3.70        5.04      8.58 o 
  -8  -6   8        0.00       -4.38      8.53 o 
  -7  -6   8        0.00       -1.16      7.93 o 
  -6  -6   8        4.35       -2.92      7.92 o 
  -5  -6   8       79.97       78.51     10.45 o 
  -4  -6   8       44.07       38.45      8.80 o 
  -3  -6   8      233.46      197.67     13.26 o 
  -2  -6   8      290.85      353.85     17.60 o 
  -1  -6   8       10.32        8.39      5.13 o 
   0  -6   8       19.15       15.10      4.93 o 
   1  -6   8      109.86       99.98      6.64 o 
   2  -6   8        0.42        1.71      7.30 o 
   3  -6   8       22.74       36.58      8.25 o 
   4  -6   8       39.89       38.55      8.34 o 
   5  -6   8        0.52        2.76      6.63 o 
   6  -6   8        3.82       14.36      7.44 o 
   7  -6   8        3.20        3.76      8.34 o 
   8  -6   8        0.09       -4.90      8.77 o 
  -9  -5   8        5.99        3.81      8.61 o 
  -8  -5   8        5.12        4.04      8.09 o 
  -7  -5   8       70.86       64.29     10.18 o 
  -6  -5   8        9.32        8.71      7.93 o 
  -5  -5   8        4.07       11.14      7.49 o 
  -4  -5   8       30.85       39.66      8.22 o 
  -3  -5   8      370.33      434.51     18.42 o 
  -2  -5   8       54.81       52.13      8.17 o 
  -1  -5   8       27.34       26.94      5.19 o 
   0  -5   8       14.05       21.11      5.00 o 
   1  -5   8       52.75       51.89      5.28 o 
   2  -5   8        1.43        2.09      6.54 o 
   3  -5   8       31.32       32.17      8.26 o 
   4  -5   8        1.45        4.30      6.88 o 
   5  -5   8       27.42       28.22      7.96 o 
   6  -5   8        0.32        4.76      7.66 o 
   7  -5   8        0.71       -4.65      8.17 o 
   8  -5   8        0.47        1.87      8.68 o 
   9  -5   8        5.27       18.23     10.29 o 
  -9  -4   8        3.18       -0.49      8.39 o 
  -8  -4   8       12.60       19.72      8.82 o 
  -7  -4   8        3.90       14.59      7.90 o 
  -6  -4   8       84.33       65.68      8.79 o 
  -5  -4   8      262.16      331.48     15.28 o 
  -4  -4   8       47.58       44.85      8.09 o 
  -3  -4   8      621.51      695.92     23.03 o 
  -2  -4   8       38.63       25.10      6.39 o 
  -1  -4   8        8.41        7.19      4.35 o 
   0  -4   8        9.30        9.22      4.27 o 
   1  -4   8      117.63      106.29      9.58 o 
   2  -4   8       10.90       12.34      6.58 o 
   3  -4   8        1.57        4.70      6.92 o 
   4  -4   8        6.15        3.11      7.01 o 
   5  -4   8       29.15       18.12      7.80 o 
   6  -4   8        2.35       -1.25      7.84 o 
   7  -4   8        4.65        7.44      8.72 o 
   8  -4   8        9.87        4.30      9.30 o 
  -9  -3   8       45.05       35.50     10.12 o 
  -8  -3   8        1.53       -4.04      8.07 o 
  -7  -3   8       23.98       10.53      8.11 o 
  -6  -3   8        0.10        0.35      7.49 o 
  -5  -3   8      164.68      179.02     11.09 o 
  -4  -3   8       11.47        7.63      6.74 o 
  -3  -3   8       39.81       20.91      6.42 o 
  -2  -3   8       93.94      109.22      8.14 o 
  -1  -3   8        1.19        2.32      4.31 o 
   0  -3   8       68.43       73.52      5.32 o 
   1  -3   8       64.66       69.54      5.06 o 
   2  -3   8        0.44        0.59      6.03 o 
   3  -3   8      140.93      146.29     10.26 o 
   4  -3   8        2.99        1.16      6.95 o 
   5  -3   8        5.99        4.28      6.88 o 
   6  -3   8        3.35        3.55      8.33 o 
   7  -3   8       11.31       22.24      9.26 o 
   8  -3   8        0.01        0.75      8.79 o 
 -10  -2   8       11.08       11.90     10.03 o 
  -9  -2   8       45.31       48.99      9.88 o 
  -8  -2   8       29.06       28.81      8.68 o 
  -7  -2   8       27.75       28.44      8.22 o 
  -6  -2   8      337.46      394.82     16.31 o 
  -5  -2   8       19.80       30.95      6.96 o 
  -3  -2   8       95.99      111.30      8.55 o 
  -2  -2   8      354.45      464.01     19.15 o 
  -1  -2   8      208.10      203.49     17.11 o 
   0  -2   8      144.65      164.91      6.86 o 
   1  -2   8       14.63       26.97      4.68 o 
   2  -2   8       41.83       40.85      7.60 o 
   3  -2   8        0.25       -2.40      6.95 o 
   4  -2   8        0.39        6.66      7.00 o 
   5  -2   8       52.82       58.35      8.74 o 
   6  -2   8       57.72       60.17     10.63 o 
   7  -2   8        0.67       -2.08      8.91 o 
   8  -2   8        9.99       18.53     10.01 o 
 -10  -1   8       11.61       15.62      9.69 o 
  -9  -1   8       17.85       25.67      8.82 o 
  -8  -1   8       42.17       41.70      9.38 o 
  -7  -1   8      108.25      124.13     10.64 o 
  -6  -1   8       26.28       13.44      7.68 o 
  -5  -1   8        0.13        0.35      6.63 o 
  -4  -1   8      108.79      112.95      8.87 o 
  -3  -1   8      102.32      107.59      8.22 o 
  -2  -1   8       17.20       17.08      6.41 o 
  -1  -1   8        9.64        0.81      4.17 o 
   0  -1   8       35.93       33.85      4.55 o 
   1  -1   8      203.66      220.59      7.93 o 
   2  -1   8       51.00       63.45      7.85 o 
   3  -1   8       60.67       60.23      8.41 o 
   4  -1   8        5.31        7.23      7.57 o 
   5  -1   8        0.05        2.33      7.17 o 
   6  -1   8       12.58       18.00      8.03 o 
   7  -1   8        0.05       -6.81      8.98 o 
   8  -1   8        4.52        1.79      9.11 o 
 -10   0   8       16.78       12.15      9.31 o 
  -9   0   8        1.01        2.08      7.36 o 
  -8   0   8        7.63        6.35      7.25 o 
  -7   0   8      471.41      492.33     16.72 o 
  -6   0   8       45.65       46.62      8.46 o 
  -5   0   8       14.11       11.90      7.04 o 
  -4   0   8      105.41       95.22      8.39 o 
  -3   0   8       18.92       13.64      6.77 o 
  -2   0   8       32.50       36.53      6.87 o 
  -1   0   8       31.95       26.59      4.53 o 
   0   0   8       19.92       14.54      4.47 o 
   1   0   8       32.34       34.31      5.21 o 
   2   0   8       33.67       32.33      7.96 o 
   3   0   8      400.42      383.95     18.42 o 
   4   0   8       14.35       26.89      8.34 o 
   5   0   8        0.00        1.19      7.80 o 
   6   0   8       26.11       33.39      9.69 o 
   7   0   8        3.58        1.71      8.49 o 
   8   0   8        1.66        0.76      9.61 o 
 -10   1   8        1.73       -0.29      8.41 o 
  -9   1   8        4.36        5.30      8.25 o 
  -8   1   8       22.81       17.56      8.49 o 
  -7   1   8       77.77       76.80     10.07 o 
  -6   1   8       92.04      111.98     10.31 o 
  -5   1   8       60.86       53.22      8.12 o 
  -4   1   8       47.76       53.11      8.25 o 
  -3   1   8      118.57      130.12      9.25 o 
  -2   1   8        0.02       -3.33      6.57 o 
  -1   1   8      287.09      317.88     11.05 o 
   0   1   8      530.82      580.83     15.75 o 
   1   1   8      489.39      425.33     13.90 o 
   2   1   8      248.65      270.91     12.91 o 
   3   1   8      101.65       94.04      9.79 o 
   4   1   8       12.28       10.80      8.04 o 
   5   1   8       15.02        3.90      9.06 o 
   6   1   8       10.08       -0.54      9.12 o 
   7   1   8        5.44       10.99      9.85 o 
 -10   2   8        3.28        2.73      8.72 o 
  -9   2   8        1.91        3.36      8.50 o 
  -8   2   8       74.81       73.07     10.47 o 
  -7   2   8       18.73       16.75      8.34 o 
  -6   2   8        3.13        6.66      7.19 o 
  -5   2   8        4.60        0.76      7.00 o 
  -4   2   8       47.46       42.28      8.14 o 
  -3   2   8       32.38       41.64      7.82 o 
  -2   2   8       79.27       78.45      8.25 o 
  -1   2   8        0.08       -1.41      4.92 o 
   0   2   8       16.48       17.30      5.25 o 
   1   2   8       75.64       72.01      6.51 o 
   2   2   8       44.99       33.39      8.50 o 
   3   2   8        0.31        1.84      6.68 o 
   4   2   8       25.49       41.34      9.18 o 
   5   2   8        8.44        8.52      8.58 o 
   6   2   8        0.44        0.11      8.47 o 
   7   2   8        5.95        4.30      9.11 o 
 -10   3   8        0.99        7.22      8.41 o 
  -9   3   8        0.92        7.44      8.90 o 
  -8   3   8        0.25        0.95      8.60 o 
  -7   3   8        0.25       -6.41      7.12 o 
  -6   3   8        0.93        9.14      7.38 o 
  -5   3   8        7.21       22.62      7.87 o 
  -4   3   8       11.74       17.51      7.53 o 
  -3   3   8       38.57       39.40      7.95 o 
  -2   3   8       59.56       45.26      8.80 o 
  -1   3   8      430.41      391.19     12.90 o 
   0   3   8      662.17      653.86     15.60 o 
   1   3   8       90.75       87.76     16.25 o 
   2   3   8        8.73       11.56      7.84 o 
   3   3   8       16.10       16.85      8.71 o 
   4   3   8       22.22       15.61      8.96 o 
   5   3   8       12.51       19.46      9.63 o 
   6   3   8        0.09        5.82      8.87 o 
 -10   4   8        0.88        4.65      9.44 o 
  -9   4   8       40.38       51.30     11.68 o 
  -8   4   8       17.25       19.05      9.91 o 
  -7   4   8        2.28        7.00      7.76 o 
  -6   4   8       44.33       48.19      9.22 o 
  -5   4   8        4.96        1.02      7.25 o 
  -4   4   8       57.82       58.41      9.17 o 
  -3   4   8      163.78      150.41     11.36 o 
  -2   4   8      452.76      464.25     18.52 o 
  -1   4   8      140.16      140.58      7.85 o 
   0   4   8       21.08       24.27      5.70 o 
   1   4   8        5.05        4.37      5.29 o 
   2   4   8       23.20       21.53      9.26 o 
   3   4   8       30.19       25.79      9.12 o 
   4   4   8        0.44        2.60      7.98 o 
   5   4   8        9.27       18.12      9.80 o 
 -10   5   8        0.32       10.77      9.03 o 
  -9   5   8        0.36       -1.46      9.06 o 
  -8   5   8        0.00       15.53      9.17 o 
  -7   5   8        5.78       -1.46      8.34 o 
  -6   5   8        2.21        1.46      8.42 o 
  -5   5   8        2.97       -1.11      7.46 o 
  -4   5   8       36.54       38.10      8.92 o 
  -3   5   8      192.10      185.32     12.18 o 
  -2   5   8      116.62      138.08     11.26 o 
  -1   5   8      129.14      105.45      7.46 o 
   0   5   8       12.95        8.75      5.79 o 
   1   5   8        0.67       -4.42      5.52 o 
   2   5   8        8.12       10.03      8.60 o 
   3   5   8        4.90        3.78      8.80 o 
   4   5   8        0.05       -0.62      8.61 o 
   5   5   8        1.84        5.41      9.55 o 
  -9   6   8        0.37        3.65      8.74 o 
  -8   6   8        0.46        0.46      8.60 o 
  -7   6   8       66.96       48.73     11.07 o 
  -6   6   8        3.93        8.98      9.07 o 
  -5   6   8        1.07       -0.62      8.44 o 
  -4   6   8        6.24        1.14      8.01 o 
  -3   6   8       10.51        3.25      8.58 o 
  -2   6   8       17.90       21.48      8.90 o 
  -1   6   8        6.69        3.99      5.67 o 
   0   6   8        0.76       -4.88      5.70 o 
   1   6   8        2.90        6.37      5.79 o 
   2   6   8       10.21       10.68      9.14 o 
   3   6   8        0.90        5.01      9.07 o 
   4   6   8        2.42       -2.08      9.12 o 
  -8   7   8        0.00        1.76      9.64 o 
  -7   7   8        1.63       10.72      9.53 o 
  -6   7   8        8.73       19.00      9.07 o 
  -5   7   8       13.71        7.93      8.42 o 
  -4   7   8       33.14       43.92     10.18 o 
  -3   7   8       34.58       25.05     10.09 o 
  -2   7   8        4.64       17.15      9.11 o 
  -1   7   8        0.13       -0.22      6.11 o 
   0   7   8        2.25       -3.38      6.08 o 
   1   7   8        1.87       -0.57      6.24 o 
   2   7   8        0.08        3.25      9.34 o 
   3   7   8        4.24       -0.32     10.25 o 
  -7   8   8        2.63        9.69      9.63 o 
  -6   8   8        0.27       -0.87      9.50 o 
  -5   8   8        0.27        5.22      8.41 o 
  -4   8   8        5.29        2.95      8.36 o 
  -3   8   8        1.74        2.81      8.42 o 
  -2   8   8        0.10        4.43      8.93 o 
  -1   8   8        0.07       -2.11      6.04 o 
   0   8   8        1.52        3.54      6.41 o 
   1   8   8        0.81       -0.52      6.24 o 
  -6   9   8        0.25       -0.95      9.04 o 
  -5   9   8        0.02       -4.77      8.38 o 
  -4   9   8        0.84        2.92      8.42 o 
  -3   9   8        1.72       -0.43      9.30 o 
  -2   9   8        1.91        6.47      9.53 o 
  -1   9   8       13.65       16.13      7.18 o 
   1 -13   9        3.16        5.51      8.20 o 
   2 -13   9        0.08        8.53      8.66 o 
  -2 -12   9        0.94       -3.24      8.96 o 
  -1 -12   9        0.15       -3.40      6.53 o 
   0 -12   9        0.57        0.90      6.29 o 
   1 -12   9        0.02       -1.07      6.19 o 
   2 -12   9        0.00       -2.08      8.87 o 
   3 -12   9        2.44        4.16      9.20 o 
   4 -12   9        1.89        3.28      8.31 o 
   5 -12   9        0.07        4.38      8.87 o 
  -4 -11   9        0.95        0.05      8.98 o 
  -3 -11   9        0.94       -1.78      7.93 o 
  -2 -11   9        0.37        0.46      8.09 o 
  -1 -11   9       14.06        6.53      6.10 o 
   0 -11   9        1.10       -3.34      6.18 o 
   1 -11   9        0.11       -1.82      6.08 o 
   2 -11   9        1.59       -1.28      8.04 o 
   3 -11   9        5.93       11.94      8.77 o 
   4 -11   9       16.43       18.04      9.23 o 
   5 -11   9        0.21       -1.17      9.25 o 
   6 -11   9        6.64       12.83      9.91 o 
  -5 -10   9        0.02        1.11      9.61 o 
  -4 -10   9        2.06        4.00      8.34 o 
  -3 -10   9        2.26        4.09      8.07 o 
  -2 -10   9        5.95        5.65      8.50 o 
  -1 -10   9       10.59       11.38      5.99 o 
   0 -10   9       14.34       14.39      6.31 o 
   1 -10   9       12.76       11.86      6.19 o 
   2 -10   9       28.80       42.77     10.06 o 
   3 -10   9        7.65       15.12      8.15 o 
   4 -10   9        0.03       -1.27      8.07 o 
   5 -10   9        9.25       17.48      9.09 o 
   6 -10   9        0.51       -8.87      8.87 o 
   7 -10   9        1.29       -0.51      8.39 o 
  -6  -9   9        8.56       13.50      9.44 o 
  -5  -9   9        0.00       -2.27      8.84 o 
  -4  -9   9        8.77        7.34      8.63 o 
  -3  -9   9       35.40       21.54      9.58 o 
  -2  -9   9       38.52       30.01      9.36 o 
  -1  -9   9       14.67       18.17      6.13 o 
   0  -9   9        0.03       -1.50      5.52 o 
   1  -9   9       56.55       50.89      6.82 o 
   2  -9   9       11.88       11.77      8.26 o 
   3  -9   9        0.09        2.06      8.31 o 
   4  -9   9       19.92       26.87      8.44 o 
   5  -9   9        1.40        6.38      7.93 o 
   6  -9   9        2.53        0.03      8.82 o 
   7  -9   9        0.25       -2.01      7.84 o 
  -7  -8   9        1.34        1.06      8.80 o 
  -6  -8   9        3.02        2.73      8.34 o 
  -5  -8   9        0.76        3.28      7.50 o 
  -4  -8   9        5.03        2.47      7.90 o 
  -3  -8   9       14.01       12.07      8.52 o 
  -2  -8   9       36.17       25.43      7.74 o 
  -1  -8   9       81.29       64.09      6.77 o 
   0  -8   9       20.20       19.57      5.83 o 
   1  -8   9       36.69       32.50      6.60 o 
   2  -8   9       91.06      103.02     10.23 o 
   3  -8   9       11.51        7.76      7.65 o 
   4  -8   9        2.44        0.68      7.60 o 
   5  -8   9        7.54        2.81      8.47 o 
   6  -8   9        1.75        1.17      8.07 o 
   7  -8   9        1.31        1.57      8.34 o 
   8  -8   9        6.85       16.37      9.26 o 
  -7  -7   9       12.16       13.04      9.82 o 
  -6  -7   9        2.84        2.87      8.47 o 
  -5  -7   9        0.11       -0.75      8.31 o 
  -4  -7   9       12.82       16.16      8.60 o 
  -3  -7   9       75.97       86.04      9.50 o 
  -2  -7   9       45.62       43.40      9.11 o 
  -1  -7   9      102.79       87.37      6.99 o 
   0  -7   9       40.39       33.74      5.87 o 
   1  -7   9       31.31       33.21      5.90 o 
   2  -7   9        2.82        3.08      7.50 o 
   3  -7   9        1.62        0.38      6.98 o 
   4  -7   9        3.70        6.84      7.95 o 
   5  -7   9        1.45       -1.60      7.96 o 
   6  -7   9        4.40        2.62      8.72 o 
   7  -7   9        0.08        2.78      8.57 o 
   8  -7   9        2.87        7.31     10.20 o 
  -8  -6   9        1.99        3.92      9.63 o 
  -7  -6   9        2.11        3.05      7.79 o 
  -6  -6   9       21.50       14.74      8.09 o 
  -5  -6   9      124.54      100.66     12.22 o 
  -4  -6   9      318.66      303.17     14.72 o 
  -3  -6   9       16.25       -0.73      8.26 o 
  -2  -6   9       40.05       41.32      8.92 o 
  -1  -6   9        1.64       -1.07      4.94 o 
   0  -6   9       10.03       17.31      5.15 o 
   1  -6   9       22.01       24.02      5.24 o 
   2  -6   9        1.74       10.29      7.69 o 
   3  -6   9        0.13        0.33      7.15 o 
   4  -6   9        2.42        0.51      6.76 o 
   5  -6   9       13.39        6.77      7.99 o 
   6  -6   9        1.91        0.46      7.52 o 
   7  -6   9       28.18       32.68     10.22 o 
   8  -6   9        3.09        2.60     10.01 o 
  -8  -5   9        1.35       -5.41      8.36 o 
  -7  -5   9        7.10       10.74      8.36 o 
  -6  -5   9       24.11       23.64      9.22 o 
  -5  -5   9       37.27       34.36      8.93 o 
  -4  -5   9      206.53      170.80     12.09 o 
  -3  -5   9       34.62       38.07      8.22 o 
  -2  -5   9      137.36      114.59     10.06 o 
  -1  -5   9       10.74        6.36      4.83 o 
   0  -5   9       69.25       71.68      6.14 o 
   1  -5   9       44.66       53.03      6.92 o 
   2  -5   9       64.85       77.40      9.07 o 
   3  -5   9        0.01       -0.13      7.09 o 
   4  -5   9        0.02       -0.25      6.81 o 
   5  -5   9        7.66        6.23      7.58 o 
   6  -5   9       10.45        5.17      7.77 o 
   7  -5   9        0.99       -5.81      9.14 o 
   8  -5   9        1.86        1.41      9.76 o 
  -9  -4   9        0.29       -1.90      9.28 o 
  -8  -4   9       14.36        3.35      8.82 o 
  -7  -4   9        8.36       12.42      8.71 o 
  -6  -4   9        1.17        4.47      8.19 o 
  -5  -4   9      222.94      215.73     13.06 o 
  -4  -4   9       42.71       28.66      7.66 o 
  -3  -4   9      179.10      194.84     11.11 o 
  -2  -4   9      108.85       94.06      8.77 o 
  -1  -4   9       94.93       98.24      6.36 o 
   0  -4   9        7.17        2.77      4.46 o 
   1  -4   9      153.00      160.10      7.27 o 
   2  -4   9        9.97        5.17      7.11 o 
   3  -4   9       47.44       36.41      8.60 o 
   4  -4   9       15.07       19.45      7.60 o 
   5  -4   9       10.79       19.35      8.26 o 
   6  -4   9        8.55       14.21      8.39 o 
   7  -4   9       55.47       64.34     11.45 o 
   8  -4   9        4.09       13.05      9.15 o 
  -9  -3   9        9.82        9.57      9.63 o 
  -8  -3   9       16.56       22.79      8.96 o 
  -7  -3   9      176.89      191.93     13.77 o 
  -6  -3   9      320.83      353.13     14.76 o 
  -5  -3   9       15.06       24.79      7.79 o 
  -4  -3   9        7.91       17.48      7.44 o 
  -3  -3   9      163.28      168.58     10.22 o 
  -2  -3   9        0.16        2.00      6.73 o 
   0  -3   9        7.64        8.70      4.50 o 
   1  -3   9      157.69      155.72     15.50 o 
   2  -3   9        4.14        4.66      6.68 o 
   3  -3   9       58.83       60.68      8.93 o 
   4  -3   9       55.78       63.88      9.72 o 
   5  -3   9       25.72       29.58      8.84 o 
   6  -3   9        0.02        5.38      8.14 o 
   7  -3   9       41.70       36.07     10.60 o 
   8  -3   9        7.10       19.81     10.52 o 
  -9  -2   9        0.08        2.60      8.36 o 
  -8  -2   9       21.40       20.62      8.71 o 
  -7  -2   9        2.26       -0.78      7.68 o 
  -6  -2   9      136.61      143.35     10.69 o 
  -5  -2   9       76.85       69.05      8.99 o 
  -4  -2   9       34.53       34.55      7.17 o 
  -3  -2   9        0.42       -5.25      6.35 o 
  -2  -2   9        0.00        0.84      5.90 o 
  -1  -2   9       20.11       17.50      4.79 o 
   0  -2   9        9.29       11.25      4.97 o 
   1  -2   9      172.87      193.24      7.63 o 
   2  -2   9       79.96       72.26      8.82 o 
   3  -2   9      110.24      111.14     10.04 o 
   4  -2   9       93.58      106.59     10.34 o 
   5  -2   9       48.31       53.81      9.55 o 
   6  -2   9        1.53        0.32      8.45 o 
   7  -2   9        1.13        4.25      8.74 o 
   8  -2   9        0.07       -6.14      9.69 o 
 -10  -1   9        0.09        1.52      8.98 o 
  -9  -1   9        2.56       -0.78      8.12 o 
  -8  -1   9        4.50        4.20      8.28 o 
  -7  -1   9       52.38       29.55      8.95 o 
  -6  -1   9       28.81       39.23      8.39 o 
  -5  -1   9       54.20       55.54      8.33 o 
  -4  -1   9       19.70       27.74      6.92 o 
  -3  -1   9       44.21       52.55      7.19 o 
  -2  -1   9       39.84       53.03      7.39 o 
  -1  -1   9        0.58       -1.19      4.78 o 
   0  -1   9       45.02       43.52      5.43 o 
   1  -1   9       54.51       55.23      5.93 o 
   2  -1   9       30.46       39.99      9.06 o 
   3  -1   9       76.96       95.13     10.04 o 
   4  -1   9       21.02       32.92      8.17 o 
   5  -1   9        5.09        5.25      8.07 o 
   6  -1   9       16.79       17.12      9.85 o 
   7  -1   9        0.43       -5.66      8.74 o 
 -10   0   9        6.84        5.36      9.90 o 
  -9   0   9        0.12        5.81      8.49 o 
  -8   0   9        1.48       -2.63      7.95 o 
  -7   0   9       36.06       27.70      8.63 o 
  -6   0   9        0.39        0.71      6.98 o 
  -5   0   9        1.72        2.60      7.15 o 
  -4   0   9       29.02       41.53      8.11 o 
  -3   0   9      105.64      126.17      9.57 o 
  -2   0   9       12.49       21.76      7.06 o 
  -1   0   9        6.68        0.44      4.70 o 
   0   0   9       10.88        8.78      5.14 o 
   1   0   9      690.77      676.98     15.86 o 
   2   0   9      212.77      224.95     12.76 o 
   3   0   9        4.54        4.36      7.93 o 
   4   0   9        6.96        1.52      7.79 o 
   5   0   9       27.28       30.35      9.74 o 
   6   0   9        9.68        8.68      8.23 o 
   7   0   9        5.47       -6.39      9.85 o 
 -10   1   9        1.38       -2.33      9.09 o 
  -9   1   9        0.34       -0.25      8.60 o 
  -8   1   9        7.55        6.01      8.30 o 
  -7   1   9      124.05      152.37     11.79 o 
  -6   1   9       14.52       21.34      7.63 o 
  -5   1   9        3.16        5.36      6.82 o 
  -4   1   9        1.38        6.73      7.17 o 
  -3   1   9       47.54       43.86      8.31 o 
  -2   1   9       16.87       20.05      7.47 o 
  -1   1   9       81.15       68.87      6.08 o 
   0   1   9       13.73        6.80      5.45 o 
   1   1   9      446.44      490.94     13.61 o 
   2   1   9        3.92        6.00      7.92 o 
   3   1   9       11.01       10.71      8.12 o 
   4   1   9        6.87        5.11      7.36 o 
   5   1   9        4.11        6.41      8.42 o 
   6   1   9        0.08       -2.01      9.23 o 
 -10   2   9        2.48       -1.17      9.64 o 
  -9   2   9        0.32        2.55      8.30 o 
  -8   2   9       28.51       18.23      9.49 o 
  -7   2   9        2.91        6.87      8.04 o 
  -6   2   9        2.70        6.28      7.61 o 
  -5   2   9       41.19       51.56      8.38 o 
  -4   2   9        7.05       15.02      7.61 o 
  -3   2   9        0.24        4.44      7.53 o 
  -2   2   9       45.99       44.02      8.17 o 
  -1   2   9        0.12       -1.04      5.57 o 
   0   2   9        3.49        0.19      5.96 o 
   1   2   9       59.76       66.48      6.40 o 
   2   2   9       87.25      107.43     11.14 o 
   3   2   9       31.81       30.44      8.52 o 
   4   2   9       10.64        8.52      8.17 o 
   5   2   9        3.34       -3.36      8.42 o 
   6   2   9       23.42       14.86      9.64 o 
 -10   3   9        0.24       -0.92      9.45 o 
  -9   3   9       12.10       32.65     10.23 o 
  -8   3   9        4.85       12.26      8.33 o 
  -7   3   9        9.55        7.15      8.19 o 
  -6   3   9       33.88       24.08      8.57 o 
  -5   3   9        0.10       -0.24      7.12 o 
  -4   3   9        8.83        5.35      7.93 o 
  -3   3   9        1.99        8.31      7.58 o 
  -2   3   9      195.33      183.60     11.84 o 
  -1   3   9      160.95      172.70     16.78 o 
   0   3   9        0.33        2.86      5.50 o 
   1   3   9       13.04       15.80      5.85 o 
   2   3   9        6.96        7.96      7.99 o 
   3   3   9       13.89       -0.08      8.93 o 
   4   3   9        5.24        0.82      7.84 o 
   5   3   9        6.33       14.29      9.33 o 
  -9   4   9        2.86        7.42      8.98 o 
  -8   4   9        6.34        9.25      9.12 o 
  -7   4   9        3.03        4.76      8.30 o 
  -6   4   9       68.96       61.93     10.10 o 
  -5   4   9      103.61       93.47     10.69 o 
  -4   4   9      183.51      177.94     12.61 o 
  -3   4   9       58.66       46.23      9.34 o 
  -2   4   9        1.93       -1.52      7.71 o 
  -1   4   9       20.45       17.78      5.93 o 
   0   4   9        6.12        8.84      5.50 o 
   1   4   9        0.93        1.70      5.35 o 
   2   4   9       10.75       10.72      8.85 o 
   3   4   9        2.02       -0.03      8.66 o 
   4   4   9        0.63       -3.82      8.76 o 
   5   4   9        0.04        6.66      9.03 o 
  -9   5   9        0.20       -3.14      8.93 o 
  -8   5   9        0.01       -1.60      8.69 o 
  -7   5   9       18.07       22.92      9.58 o 
  -6   5   9        1.94       -5.19      8.68 o 
  -5   5   9        4.26        5.65      8.72 o 
  -4   5   9        6.09        9.01      7.79 o 
  -3   5   9       40.05       44.59      9.25 o 
  -2   5   9        0.44       -4.49      7.55 o 
  -1   5   9       17.83       26.22     11.60 o 
   0   5   9        2.88        2.02      5.82 o 
   1   5   9        0.18       -3.38      5.86 o 
   2   5   9        0.00        1.24      8.38 o 
   3   5   9        0.68        2.09      8.80 o 
   4   5   9        2.55       10.88     10.10 o 
  -8   6   9       17.91       13.71     10.71 o 
  -7   6   9        0.72        2.66      9.23 o 
  -6   6   9       24.23       11.85      9.77 o 
  -5   6   9        1.02        1.59      8.60 o 
  -4   6   9        2.59        2.54      7.63 o 
  -3   6   9       47.14       47.59     10.07 o 
  -2   6   9       24.97       23.52      9.26 o 
  -1   6   9       37.83       28.13      7.18 o 
   0   6   9        6.21        6.37      6.10 o 
   1   6   9        0.21        4.57      5.72 o 
   2   6   9        3.34        6.87     10.15 o 
   3   6   9        0.62       -7.77      9.71 o 
  -7   7   9       18.77       23.05     10.09 o 
  -6   7   9       17.61       21.48      9.79 o 
  -5   7   9        0.42       -2.16      8.60 o 
  -4   7   9        0.45       -2.28      8.14 o 
  -3   7   9        8.93       17.37      9.18 o 
  -2   7   9        1.03       -4.95      8.26 o 
  -1   7   9        1.15        0.17      6.40 o 
   0   7   9        0.32        1.34      6.15 o 
   1   7   9        0.05        0.89      6.68 o 
  -6   8   9        9.85        9.91     10.37 o 
  -5   8   9        0.18        5.39      9.41 o 
  -4   8   9       11.47       13.55     10.36 o 
  -3   8   9        3.54       -1.40      8.85 o 
  -2   8   9        3.70        4.65      9.57 o 
  -1   8   9        0.05       -4.36      7.06 o 
  -1 -12  10        0.16        2.15      6.53 o 
   0 -12  10        1.48        3.32      6.27 o 
   1 -12  10        0.00        2.59      5.96 o 
   2 -12  10        0.70        9.53      8.69 o 
   3 -12  10        0.09       11.09      8.79 o 
   4 -12  10        1.66        1.28     10.26 o 
  -3 -11  10        0.03        1.28      8.90 o 
  -2 -11  10        3.59        8.88      9.47 o 
  -1 -11  10       15.97       14.91      6.92 o 
   0 -11  10        0.00        5.36      5.91 o 
   1 -11  10        0.23       -4.76      5.66 o 
   2 -11  10       23.80       30.00     11.17 o 
   3 -11  10        6.64       13.15      8.68 o 
   4 -11  10        5.77        6.55      8.58 o 
   5 -11  10        5.91       13.37      9.72 o 
  -4 -10  10        0.05       -3.39      8.34 o 
  -3 -10  10       10.16        7.82      8.96 o 
  -2 -10  10       17.52       17.80      9.61 o 
  -1 -10  10        0.53        3.38      5.98 o 
   0 -10  10       22.58       21.71      6.65 o 
   1 -10  10       12.38       13.27      6.20 o 
   2 -10  10        0.01        2.98      7.66 o 
   3 -10  10        0.93        0.43      8.39 o 
   4 -10  10        3.75        4.58      9.01 o 
   5 -10  10        0.18       -0.62      8.55 o 
   6 -10  10        0.00       -3.52      9.68 o 
  -5  -9  10        0.87       -3.16      8.84 o 
  -4  -9  10        0.81        3.79      8.65 o 
  -3  -9  10        0.48       -4.60      8.39 o 
  -2  -9  10       18.72       20.00      8.95 o 
  -1  -9  10        8.00        2.93      6.06 o 
   0  -9  10      100.02       89.30      8.21 o 
   1  -9  10       11.58       18.77      5.93 o 
   2  -9  10        8.65        2.00      7.49 o 
   3  -9  10        8.39        7.95      8.28 o 
   4  -9  10       16.85       23.13      9.26 o 
   5  -9  10        0.29       -1.44      8.84 o 
   6  -9  10        1.98        4.12      8.80 o 
   7  -9  10        0.21       -0.35      8.71 o 
  -6  -8  10        2.47       -1.74      9.20 o 
  -5  -8  10        2.61        9.39      8.60 o 
  -4  -8  10        2.65       -0.38      7.84 o 
  -3  -8  10       10.07        4.44      8.22 o 
  -2  -8  10       23.11       12.79      8.45 o 
  -1  -8  10       13.96       18.57      5.96 o 
   0  -8  10       12.09        8.18      5.58 o 
   1  -8  10        5.97        2.38      5.17 o 
   2  -8  10        2.88        1.41      7.85 o 
   3  -8  10        2.44        7.01      7.80 o 
   4  -8  10        3.64       -0.97      8.15 o 
   5  -8  10        0.01        1.48      7.92 o 
   6  -8  10        0.74        0.89      8.65 o 
   7  -8  10        0.61       -0.84      8.91 o 
  -7  -7  10        0.64        0.49      8.17 o 
  -6  -7  10        2.64        1.38      8.50 o 
  -5  -7  10        0.07        6.49      7.88 o 
  -4  -7  10       17.44       23.19      8.55 o 
  -3  -7  10       86.94       88.82     10.41 o 
  -2  -7  10       24.86       30.17      8.09 o 
  -1  -7  10        1.30       -0.07      4.94 o 
   0  -7  10        8.94       11.58      5.23 o 
   1  -7  10       47.60       42.67      6.12 o 
   2  -7  10       15.89        7.80      7.92 o 
   3  -7  10        2.68        6.41      6.96 o 
   4  -7  10        3.28        8.77      8.57 o 
   5  -7  10        3.65       12.18      8.58 o 
   6  -7  10        3.37       -1.00      9.06 o 
   7  -7  10        0.31       -3.52      9.12 o 
  -8  -6  10        0.25       -8.14      8.33 o 
  -7  -6  10        0.19       -7.14      8.68 o 
  -6  -6  10        3.85       -5.47      8.04 o 
  -5  -6  10       78.80       53.87     10.31 o 
  -4  -6  10       17.65       23.30      8.82 o 
  -3  -6  10       34.23       44.19      8.49 o 
  -2  -6  10        5.25       16.56      7.31 o 
  -1  -6  10       40.80       26.69      5.73 o 
   0  -6  10        6.43        5.12      5.20 o 
   1  -6  10        0.35        1.10      5.28 o 
   2  -6  10        0.17       -4.30      7.03 o 
   3  -6  10       51.29       51.90      8.88 o 
   4  -6  10        0.09        1.65      7.00 o 
   5  -6  10        5.62       -1.48      8.06 o 
   6  -6  10        5.63        2.74      8.38 o 
   7  -6  10        3.50        9.83      8.96 o 
  -8  -5  10        0.09        4.36      8.98 o 
  -7  -5  10        0.05        2.92      8.12 o 
  -6  -5  10        0.06        6.01      8.25 o 
  -5  -5  10        6.35       11.77      8.63 o 
  -4  -5  10       43.39       42.85      8.76 o 
  -3  -5  10        2.03        8.80      7.22 o 
  -2  -5  10       45.46       36.88      8.14 o 
  -1  -5  10        0.29       -3.13      4.68 o 
   0  -5  10       74.41       71.86      6.37 o 
   1  -5  10       10.54        3.21      5.20 o 
   2  -5  10       90.35       96.93     10.11 o 
   3  -5  10        0.03        3.08      7.36 o 
   4  -5  10       35.72       24.98      7.93 o 
   5  -5  10        0.68        0.97      7.50 o 
   6  -5  10       11.41       10.77      8.90 o 
   7  -5  10        2.89        4.33      8.85 o 
  -8  -4  10        6.72       10.60      9.07 o 
  -7  -4  10       10.54        6.92      9.04 o 
  -6  -4  10       87.74      108.35     11.49 o 
  -5  -4  10        0.63        0.90      8.07 o 
  -4  -4  10        0.01       -1.14      6.90 o 
  -3  -4  10       33.33       25.00      7.99 o 
  -2  -4  10        6.59        7.93      7.25 o 
  -1  -4  10       36.24       40.75      5.50 o 
   0  -4  10       20.85       19.29      5.05 o 
   1  -4  10        6.00        3.62      4.92 o 
   2  -4  10        2.04        3.79      7.09 o 
   3  -4  10        0.82       10.42      7.42 o 
   4  -4  10       14.52       15.10      8.06 o 
   5  -4  10       48.04       36.52      9.69 o 
   6  -4  10       18.30       11.20      9.79 o 
   7  -4  10        1.61        3.14      8.50 o 
  -9  -3  10       12.47       12.77      9.23 o 
  -8  -3  10       20.16       10.88      8.07 o 
  -7  -3  10       21.92        6.76      8.33 o 
  -6  -3  10        9.22       16.15      8.36 o 
  -5  -3  10       38.12       48.45      8.11 o 
  -4  -3  10        1.36        5.55      6.82 o 
  -3  -3  10       94.99       93.30      9.66 o 
  -2  -3  10        1.43        8.01      6.95 o 
  -1  -3  10       14.90       15.08      4.88 o 
   0  -3  10        0.03        0.44      5.02 o 
   1  -3  10      200.15      184.97      8.26 o 
   2  -3  10       27.78       24.19      7.23 o 
   3  -3  10       46.66       43.16      8.69 o 
   4  -3  10        0.72        5.17      7.58 o 
   5  -3  10       66.50       59.11     10.18 o 
   6  -3  10       15.89       24.02      9.64 o 
   7  -3  10        5.02        2.54      8.91 o 
  -9  -2  10        1.84        1.87      8.74 o 
  -8  -2  10        5.19        5.25      8.68 o 
  -7  -2  10        6.97        2.71      7.71 o 
  -6  -2  10        7.14        5.41      7.73 o 
  -5  -2  10       13.54       11.88      7.42 o 
  -4  -2  10       64.12       55.35      8.68 o 
  -3  -2  10       33.17       47.18      8.26 o 
  -2  -2  10       20.50       21.95      7.30 o 
  -1  -2  10       17.95       16.45      5.32 o 
   0  -2  10        4.05        5.96      4.83 o 
   1  -2  10        6.02       13.07      5.57 o 
   2  -2  10      143.26      163.39     11.76 o 
   3  -2  10       55.09       48.61      7.88 o 
   4  -2  10        0.00       -5.36      7.30 o 
   5  -2  10        4.89        2.40      8.96 o 
   6  -2  10        4.80        2.89      8.93 o 
   7  -2  10        4.71        3.33      9.76 o 
  -9  -1  10        1.35       -3.25      8.33 o 
  -8  -1  10        1.70        4.62      7.77 o 
  -7  -1  10        1.10        0.03      7.93 o 
  -6  -1  10       19.31       18.19      8.03 o 
  -5  -1  10       35.69       36.55      8.20 o 
  -4  -1  10        1.01        3.93      7.01 o 
  -3  -1  10        0.07        0.71      6.90 o 
  -2  -1  10        3.74        2.08      6.79 o 
  -1  -1  10       14.64        7.97      5.18 o 
   0  -1  10      111.40      119.97      7.27 o 
   1  -1  10      225.24      244.11      9.27 o 
   2  -1  10       58.43       48.84      9.09 o 
   3  -1  10        3.92        7.27      8.44 o 
   4  -1  10        0.32        2.74      7.73 o 
   5  -1  10        9.97       14.21      8.68 o 
   6  -1  10        0.60       -7.47      9.50 o 
   7  -1  10        0.31        7.03      8.98 o 
  -9   0  10        0.04        0.33      8.55 o 
  -8   0  10        1.51       -0.56      8.34 o 
  -7   0  10        4.26        2.30      7.53 o 
  -6   0  10       46.84       39.63      9.20 o 
  -5   0  10       12.57       12.10      6.73 o 
  -4   0  10        2.32        5.60      7.60 o 
  -3   0  10       16.50       16.96      7.61 o 
  -2   0  10        2.13       -3.76      7.22 o 
  -1   0  10       19.06       14.89      5.66 o 
   0   0  10       99.65       91.69      8.21 o 
   1   0  10        7.43        3.38      5.85 o 
   2   0  10       20.76       11.44      7.69 o 
   3   0  10        9.77        0.41      8.12 o 
   4   0  10       48.57       37.14      9.95 o 
   5   0  10        1.13       -1.19      8.66 o 
   6   0  10        0.14       -0.92      8.30 o 
  -9   1  10       13.15        2.86      9.06 o 
  -8   1  10        4.31        0.46      8.06 o 
  -7   1  10       68.15       75.18     10.31 o 
  -6   1  10        8.42        5.82      7.50 o 
  -5   1  10        0.02       -3.62      7.11 o 
  -4   1  10        4.54        5.30      7.09 o 
  -3   1  10       66.83       65.55      9.25 o 
  -2   1  10       30.13       32.25      8.69 o 
  -1   1  10      347.34      351.13     12.01 o 
   0   1  10      460.61      418.88     12.51 o 
   1   1  10        0.95        0.63      4.96 o 
   2   1  10        0.56       -3.39      7.93 o 
   3   1  10       41.35       27.71      9.26 o 
   4   1  10        0.01        1.74      8.66 o 
   5   1  10        2.90        5.92      8.25 o 
   6   1  10        0.47        7.33     10.10 o 
  -9   2  10        4.71       10.01      8.80 o 
  -8   2  10       18.73       29.14      9.26 o 
  -7   2  10       22.54       19.35      9.42 o 
  -6   2  10        8.77       10.25      8.03 o 
  -5   2  10        8.86        4.89      7.93 o 
  -4   2  10        1.02        2.35      7.23 o 
  -3   2  10       64.00       70.88      9.28 o 
  -2   2  10      159.87      179.14     12.49 o 
  -1   2  10      156.45      158.59      8.36 o 
   0   2  10      116.84      133.63      7.69 o 
   1   2  10       28.81       40.07      6.33 o 
   2   2  10       70.09       78.44     10.47 o 
   3   2  10        1.63        6.19      7.98 o 
   4   2  10        1.56       -8.28      8.74 o 
   5   2  10        5.52       14.37      9.77 o 
  -9   3  10        0.46       -1.32      9.52 o 
  -8   3  10       19.13       13.66      9.15 o 
  -7   3  10       10.08        6.71      8.45 o 
  -6   3  10       11.50       17.66      9.12 o 
  -5   3  10        5.07        4.19      8.11 o 
  -4   3  10        6.46       -2.33      8.57 o 
  -3   3  10      282.85      288.95     14.80 o 
  -2   3  10       68.29       83.16     10.47 o 
  -1   3  10       11.75        7.33      5.61 o 
   0   3  10        2.11        0.53      5.69 o 
   1   3  10        0.59       -3.27      5.69 o 
   2   3  10       23.15       21.48      9.03 o 
   3   3  10        0.03        3.84      8.39 o 
   4   3  10        3.72        2.43      9.26 o 
  -9   4  10        4.37       -4.65     10.82 o 
  -8   4  10        1.57        0.29      8.63 o 
  -7   4  10       11.27       12.50      8.33 o 
  -6   4  10       35.20       39.18      9.38 o 
  -5   4  10        4.46       -6.58      8.58 o 
  -4   4  10        3.91       -1.44      8.03 o 
  -3   4  10        0.28        1.57      8.07 o 
  -2   4  10        4.35        9.47      8.06 o 
  -1   4  10       32.90       29.40      9.22 o 
   0   4  10        0.11       -0.51      5.50 o 
   1   4  10       12.04       11.79      6.01 o 
   2   4  10        9.96        5.11      8.39 o 
   3   4  10        0.12       -4.41      8.71 o 
   4   4  10        1.42       -1.87      9.53 o 
  -8   5  10        7.23       12.52      9.88 o 
  -7   5  10        7.74       11.36      9.11 o 
  -6   5  10        6.20       12.86      9.17 o 
  -5   5  10       33.55       32.55      9.76 o 
  -4   5  10        4.78        0.63      7.99 o 
  -3   5  10        2.58        3.73      8.38 o 
  -2   5  10       20.10       16.13      8.77 o 
  -1   5  10       21.89       25.91      6.53 o 
   0   5  10        3.57        3.71      6.03 o 
   1   5  10        4.07        5.25      6.10 o 
   2   5  10        0.00       -5.41      9.06 o 
   3   5  10        5.01        2.00     10.37 o 
  -7   6  10        1.99        5.90      9.17 o 
  -6   6  10        1.91       -5.63      8.71 o 
  -5   6  10        1.55       -5.76      8.87 o 
  -4   6  10        0.13       -4.08      8.66 o 
  -3   6  10       29.01       26.43     10.64 o 
  -2   6  10       48.62       49.83     10.69 o 
  -1   6  10        0.15        0.47      6.05 o 
   0   6  10        0.25       -6.30      6.30 o 
   1   6  10        0.67        8.96      6.79 o 
  -6   7  10        3.46       -2.33      9.66 o 
  -5   7  10        0.68       -3.60      8.96 o 
  -4   7  10        5.48        9.85      9.66 o 
  -3   7  10        0.92       -0.13      9.25 o 
  -2   7  10        6.92       -2.95      9.57 o 
  -1   7  10       15.24       20.16      7.35 o 
   0   7  10       22.71       16.44      7.83 o 
   0 -12  11        0.23       -4.19      6.56 o 
   1 -12  11        0.41        3.78      6.69 o 
   2 -12  11        0.45        1.59      9.60 o 
  -2 -11  11        0.18       -6.90      9.60 o 
  -1 -11  11        0.30        3.65      5.99 o 
   0 -11  11        0.43       -0.63      5.75 o 
   1 -11  11        0.11       -0.20      6.56 o 
   2 -11  11        0.22        0.75      8.47 o 
   3 -11  11        0.61        6.12      8.66 o 
   4 -11  11        0.12       -3.19      8.41 o 
  -4 -10  11        1.37       -5.17      9.14 o 
  -3 -10  11        0.10        0.22      7.96 o 
  -2 -10  11        8.05        3.74      9.57 o 
  -1 -10  11       19.04       12.58      6.51 o 
   0 -10  11        0.35       -3.21      5.64 o 
   1 -10  11        2.94        0.68      5.73 o 
   2 -10  11        2.01        8.28      8.90 o 
   3 -10  11        7.46       10.83      8.31 o 
   4 -10  11        0.05       -1.52      9.53 o 
   5 -10  11        3.50       -0.21      9.47 o 
  -5  -9  11        0.57        2.05      8.71 o 
  -4  -9  11        0.47        2.32      8.06 o 
  -3  -9  11       15.99       20.97      9.36 o 
  -2  -9  11        0.03       -4.89      8.14 o 
  -1  -9  11        8.41        0.82      5.92 o 
   0  -9  11        0.01       -0.50      5.54 o 
   1  -9  11        0.02       -0.16      5.77 o 
   2  -9  11        0.71       -0.46      8.26 o 
   3  -9  11        0.50       10.15      7.61 o 
   4  -9  11        0.16        1.62      7.71 o 
   5  -9  11        0.13        1.68      8.57 o 
   6  -9  11        0.01        1.90      8.58 o 
  -6  -8  11        1.71        8.07      9.03 o 
  -5  -8  11        1.30        3.16      9.06 o 
  -4  -8  11        3.30        2.16      7.87 o 
  -3  -8  11       28.96       15.47      9.03 o 
  -2  -8  11        3.35        3.22      7.60 o 
  -1  -8  11        0.35        3.74      5.31 o 
   0  -8  11        1.26       -1.51      5.08 o 
   1  -8  11        0.02        3.64      5.34 o 
   2  -8  11        5.08       13.93      8.15 o 
   3  -8  11        0.51        2.97      8.15 o 
   4  -8  11        2.66        6.79      8.63 o 
   5  -8  11        0.57        2.40      8.61 o 
   6  -8  11        0.57       -7.41      9.03 o 
  -7  -7  11        0.57        5.81      8.98 o 
  -6  -7  11        2.78       -0.22      8.36 o 
  -5  -7  11        1.87        2.55      7.92 o 
  -4  -7  11        8.94       19.59      8.49 o 
  -3  -7  11        1.32        7.14      7.99 o 
  -2  -7  11        1.75        8.69      7.20 o 
  -1  -7  11        3.20        5.74      5.27 o 
   0  -7  11        0.16        1.55      5.28 o 
   1  -7  11        0.10        0.83      4.86 o 
   2  -7  11       20.36       23.73      9.03 o 
   3  -7  11        0.26       -3.68      7.63 o 
   4  -7  11        2.45        4.36      8.17 o 
   5  -7  11        0.19       -0.33      7.76 o 
   6  -7  11        0.88       -2.40      9.22 o 
  -7  -6  11        1.70        7.00      8.01 o 
  -6  -6  11        0.69        6.76      8.11 o 
  -5  -6  11       75.21       90.41     11.71 o 
  -4  -6  11        7.80        6.84      7.39 o 
  -3  -6  11        6.48       10.22      7.80 o 
  -2  -6  11        8.58        8.45      7.34 o 
  -1  -6  11        3.23        2.33      5.09 o 
   0  -6  11        0.00       -0.25      5.08 o 
   1  -6  11        0.48       -0.12      5.07 o 
   2  -6  11        0.07       -6.96      7.42 o 
   3  -6  11       21.17       29.38      9.36 o 
   4  -6  11        0.46        3.54      8.33 o 
   5  -6  11        0.42       -5.22      7.79 o 
   6  -6  11        4.35       -0.95      8.76 o 
  -8  -5  11        0.04       -2.73      8.87 o 
  -7  -5  11        0.01        1.33      8.68 o 
  -6  -5  11       46.77       52.67     10.31 o 
  -5  -5  11       74.01      102.76     11.99 o 
  -4  -5  11       74.57       70.39     10.04 o 
  -3  -5  11       11.65       22.68      7.57 o 
  -2  -5  11        0.02       -6.84      6.84 o 
  -1  -5  11       14.85       17.60      5.28 o 
   0  -5  11       13.99       21.24      5.28 o 
   1  -5  11        5.77        7.51      4.60 o 
   2  -5  11        0.56        8.63      7.69 o 
   3  -5  11       27.78       22.56      8.52 o 
   4  -5  11        2.93        2.27      7.98 o 
   5  -5  11        0.57        6.08      7.98 o 
   6  -5  11        4.93        8.17      8.58 o 
  -8  -4  11        2.96        6.22      9.28 o 
  -7  -4  11        9.65        5.38      8.74 o 
  -6  -4  11       33.87       26.81      9.28 o 
  -5  -4  11        3.37       10.63      7.95 o 
  -4  -4  11        9.44        5.33      7.60 o 
  -3  -4  11        0.54        0.46      7.22 o 
  -2  -4  11       28.61       33.06      7.71 o 
  -1  -4  11        6.21        4.68      5.01 o 
   0  -4  11        1.35        7.50      5.10 o 
   1  -4  11        0.28        1.29      4.93 o 
   2  -4  11        2.94        2.32      7.93 o 
   3  -4  11        0.01        2.60      7.87 o 
   4  -4  11       23.54       22.67      9.42 o 
   5  -4  11       15.58       19.70      9.63 o 
   6  -4  11        0.79        3.97      8.76 o 
  -8  -3  11        1.81        2.98      9.25 o 
  -7  -3  11        1.40        2.81      7.93 o 
  -6  -3  11       64.42       47.07     10.14 o 
  -5  -3  11       63.76       67.93      9.45 o 
  -4  -3  11        0.08        4.89      7.23 o 
  -3  -3  11       36.15       36.33      8.04 o 
  -2  -3  11        6.70       13.94      7.36 o 
  -1  -3  11        0.10       -0.03      5.08 o 
   0  -3  11       52.31       50.90      6.27 o 
   1  -3  11       72.02       95.33      7.23 o 
   2  -3  11       14.81        6.36      8.15 o 
   3  -3  11       45.73       44.99      9.25 o 
   4  -3  11        7.35       11.98      8.38 o 
   5  -3  11        0.76        4.31      8.88 o 
   6  -3  11        0.47       -2.14      8.65 o 
  -9  -2  11        0.33       -1.41      9.01 o 
  -8  -2  11        1.09       -6.33      8.57 o 
  -7  -2  11        1.32        0.21      7.80 o 
  -6  -2  11       14.80       13.96      8.22 o 
  -5  -2  11       19.35       19.35      8.44 o 
  -4  -2  11       10.65       14.15      7.46 o 
  -3  -2  11       65.40       43.83      8.11 o 
  -2  -2  11        0.63       -2.71      7.00 o 
  -1  -2  11        5.96        2.11      5.38 o 
   0  -2  11        5.15        5.56      5.76 o 
   1  -2  11        2.38        2.73      5.31 o 
   2  -2  11        0.06        7.90      7.71 o 
   3  -2  11        8.78       13.96      8.28 o 
   4  -2  11        0.63        2.65      8.25 o 
   5  -2  11        9.87       22.05      8.76 o 
   6  -2  11        1.54       -0.41      9.66 o 
  -9  -1  11        0.11        2.40      9.23 o 
  -8  -1  11        9.20        1.97      8.80 o 
  -7  -1  11       12.42       10.79      8.28 o 
  -6  -1  11        0.26       -3.11      7.80 o 
  -5  -1  11        0.01       -0.51      7.44 o 
  -4  -1  11        8.97        2.49      7.30 o 
  -3  -1  11       54.67       76.21      9.95 o 
  -2  -1  11        5.15       11.20      7.68 o 
  -1  -1  11      237.10      283.23      9.47 o 
   0  -1  11        9.75       20.66      5.94 o 
   1  -1  11       98.34       98.08      7.51 o 
   2  -1  11        7.08       16.86      8.03 o 
   3  -1  11       67.33       69.50     10.33 o 
   4  -1  11       12.87       23.40      9.36 o 
   5  -1  11        1.38       -0.52      8.19 o 
   6  -1  11        0.98        3.58      9.79 o 
  -9   0  11        2.59        2.71      9.69 o 
  -8   0  11        0.50       -1.49      9.03 o 
  -7   0  11       18.20        4.44      8.19 o 
  -6   0  11       42.90       50.46      9.42 o 
  -5   0  11       18.66       25.44      8.57 o 
  -4   0  11       14.72        5.89      7.47 o 
  -3   0  11        3.48        7.58      7.20 o 
  -2   0  11        1.52        6.46      7.60 o 
  -1   0  11        4.53        0.53      5.71 o 
   0   0  11       60.15       68.99      7.04 o 
   1   0  11       12.12       19.42      5.63 o 
   2   0  11        4.34       -0.48      7.69 o 
   3   0  11       32.57       41.12      9.01 o 
   4   0  11        6.69        8.15      8.98 o 
   5   0  11        1.99        5.36      8.60 o 
  -9   1  11        6.92       18.12     10.17 o 
  -8   1  11        3.24       -0.17      8.90 o 
  -7   1  11        5.45        5.65      8.99 o 
  -6   1  11       34.42       22.41      9.15 o 
  -5   1  11       39.87       45.76      9.12 o 
  -4   1  11        0.66        0.76      6.90 o 
  -3   1  11       13.35       22.89      8.57 o 
  -2   1  11      170.84      188.82     12.90 o 
  -1   1  11       35.68       35.53      6.61 o 
   0   1  11        2.33        5.65      5.82 o 
   1   1  11       12.46       11.37      5.72 o 
   2   1  11        4.85        2.79      7.95 o 
   3   1  11       15.00       18.75      8.50 o 
   4   1  11        0.79        0.13      8.09 o 
   5   1  11        0.51       -0.90      9.31 o 
  -9   2  11        4.38       -3.66      9.91 o 
  -8   2  11        0.99       -3.81      8.68 o 
  -7   2  11       45.77       49.92     10.14 o 
  -6   2  11        0.01        5.20      7.65 o 
  -5   2  11       89.38       74.86     10.69 o 
  -4   2  11      132.06      142.43     12.55 o 
  -3   2  11       90.48       84.39     10.96 o 
  -2   2  11       10.07       15.20      8.71 o 
  -1   2  11        1.29       -1.26      5.66 o 
   0   2  11       70.97       73.56      7.49 o 
   1   2  11       14.19       21.38      6.05 o 
   2   2  11       13.18       26.17      9.17 o 
   3   2  11        0.54       -6.61      8.95 o 
   4   2  11        0.20       -0.60      8.50 o 
  -8   3  11        1.50       -1.49      9.01 o 
  -7   3  11        3.40       -1.21      8.30 o 
  -6   3  11        0.36       -1.82      8.85 o 
  -5   3  11       14.86       17.73      8.79 o 
  -4   3  11       24.16       15.53      8.53 o 
  -3   3  11        3.39       -0.84      8.25 o 
  -2   3  11        0.63        1.40      8.20 o 
  -1   3  11        1.48        2.83      5.94 o 
   0   3  11        0.99       -3.23      5.65 o 
   1   3  11        6.54       10.44      5.83 o 
   2   3  11       14.12        3.95      9.53 o 
   3   3  11        1.14        4.85      8.07 o 
  -8   4  11        1.95       -7.53      9.87 o 
  -7   4  11       17.58       23.10     11.39 o 
  -6   4  11        7.54        0.05      9.52 o 
  -5   4  11        0.57        2.01      8.47 o 
  -4   4  11        5.36        5.20      8.60 o 
  -3   4  11        0.15       -0.21      7.68 o 
  -2   4  11        5.50        8.25      8.49 o 
  -1   4  11       17.26       25.07      6.77 o 
   0   4  11        3.76        1.69      5.91 o 
   1   4  11        9.36        7.64      7.15 o 
   2   4  11        2.09        1.22      9.47 o 
  -7   5  11        6.32       -0.95      9.63 o 
  -6   5  11       19.23       20.92     10.28 o 
  -5   5  11        7.97       10.31      9.96 o 
  -4   5  11        0.05        0.29      8.61 o 
  -3   5  11        0.94       -1.49      8.71 o 
  -2   5  11       46.21       59.61     10.96 o 
  -1   5  11       17.38       12.22      6.71 o 
   0   5  11        1.41        6.18      5.81 o 
   1   5  11        2.21        0.62      6.51 o 
  -6   6  11        0.04       -3.71      9.30 o 
  -5   6  11        0.01       -3.32      8.96 o 
  -4   6  11        0.57       -3.63      9.14 o 
  -3   6  11        2.30       -2.14     10.17 o 
  -2   6  11        1.84       12.07     10.12 o 
  -1   6  11        3.33        6.02      6.88 o 
  -1 -11  12        4.48       10.45      6.63 o 
   0 -11  12        0.01       -2.14      5.93 o 
   1 -11  12        0.00        5.02      6.27 o 
   2 -11  12        0.00        3.46      9.72 o 
  -3 -10  12        0.13        7.06      8.79 o 
  -2 -10  12        1.94        1.35      9.57 o 
  -1 -10  12        0.93        1.33      6.17 o 
   0 -10  12        0.22        2.94      5.91 o 
   1 -10  12        0.94        3.68      5.93 o 
   2 -10  12        1.54       -1.11      8.57 o 
   3 -10  12        2.04       -0.98      9.23 o 
   4 -10  12        1.06        2.20      9.31 o 
  -4  -9  12        0.01       -2.41      9.18 o 
  -3  -9  12       13.92       20.37      8.96 o 
  -2  -9  12       11.60        8.55      8.93 o 
  -1  -9  12        4.12        0.37      5.60 o 
   0  -9  12        0.24        2.87      5.55 o 
   1  -9  12        2.41        6.54      5.81 o 
   2  -9  12        6.23       17.42      8.47 o 
   3  -9  12        8.36        2.36      8.79 o 
   4  -9  12        1.71        8.96      8.44 o 
   5  -9  12        0.09        0.51      8.25 o 
  -5  -8  12        2.52        8.33      9.17 o 
  -4  -8  12        0.88        1.32      8.65 o 
  -3  -8  12        0.15       -4.08      8.41 o 
  -2  -8  12        0.04       -3.66      7.92 o 
  -1  -8  12        0.86        0.86      5.56 o 
   0  -8  12        8.37        3.37      5.66 o 
   1  -8  12        0.71        6.81      5.70 o 
   2  -8  12        2.27       -1.28      7.20 o 
   3  -8  12        1.77        5.54      8.55 o 
   4  -8  12        1.34        6.17      8.38 o 
   5  -8  12        0.09        3.79      8.47 o 
  -6  -7  12        9.28        1.92      8.77 o 
  -5  -7  12        4.29        7.36      9.12 o 
  -4  -7  12        3.15        3.54      8.39 o 
  -3  -7  12        0.62       -2.89      7.79 o 
  -2  -7  12        6.29       -2.90      8.23 o 
  -1  -7  12        0.99       -2.20      5.14 o 
   0  -7  12        0.09        1.32      5.42 o 
   1  -7  12        6.27        4.59      5.87 o 
   2  -7  12        0.25       -1.70      7.73 o 
   3  -7  12        4.60        1.95      8.47 o 
   4  -7  12        6.99        4.98      8.39 o 
   5  -7  12        0.28       -3.20      8.30 o 
  -7  -6  12        5.91       -2.16      8.99 o 
  -6  -6  12        0.89        7.33      9.07 o 
  -5  -6  12        0.43        0.60      8.49 o 
  -4  -6  12        0.23        0.95      7.95 o 
  -3  -6  12        0.86        4.11      8.19 o 
  -2  -6  12        5.11        0.10      8.31 o 
  -1  -6  12        5.30        0.59      5.25 o 
   0  -6  12        1.47        3.99      5.43 o 
   1  -6  12        0.68       -0.15      5.47 o 
   2  -6  12       17.34       16.29      8.76 o 
   3  -6  12        3.85        3.35      8.26 o 
   4  -6  12        0.67       -2.36      8.63 o 
   5  -6  12        0.92        3.22      8.55 o 
   6  -6  12        0.14        4.09      9.09 o 
  -7  -5  12        1.98       -7.07      8.61 o 
  -6  -5  12        1.73        3.81      8.84 o 
  -5  -5  12        1.45        6.92      8.19 o 
  -4  -5  12        4.66        7.60      7.39 o 
  -3  -5  12       44.16       49.62      9.38 o 
  -2  -5  12        0.13       -1.21      7.11 o 
  -1  -5  12        0.59       -1.95      5.13 o 
   0  -5  12        1.80        0.42      5.33 o 
   1  -5  12       19.42       27.66      6.35 o 
   2  -5  12       18.74       28.95      9.15 o 
   3  -5  12        1.46        4.66      8.82 o 
   4  -5  12        0.03        2.76      7.99 o 
   5  -5  12        1.41        3.08      9.04 o 
   6  -5  12        0.89       -0.63      9.96 o 
  -7  -4  12        1.62        1.54      9.03 o 
  -6  -4  12        0.15       -1.21      8.14 o 
  -5  -4  12        2.51        1.89      7.96 o 
  -4  -4  12       21.99       27.24      8.95 o 
  -3  -4  12        0.96        5.17      7.27 o 
  -2  -4  12       32.84       32.60      8.01 o 
  -1  -4  12        7.51        1.70      5.29 o 
   0  -4  12        1.78        4.27      5.16 o 
   1  -4  12        9.34        1.95      5.41 o 
   2  -4  12       12.14        9.83      8.55 o 
   3  -4  12       43.94       30.28      9.47 o 
   4  -4  12        0.18        5.00      8.36 o 
   5  -4  12        0.96       -0.70      8.98 o 
  -8  -3  12        0.42       -1.36      8.98 o 
  -7  -3  12        1.66       -0.30      8.15 o 
  -6  -3  12       31.84       29.05      9.99 o 
  -5  -3  12        7.34        4.19      7.85 o 
  -4  -3  12        1.08       -1.57      7.38 o 
  -3  -3  12        1.77        3.00      7.55 o 
  -2  -3  12       43.79       39.37      9.17 o 
  -1  -3  12        6.68        4.63      5.35 o 
   0  -3  12        1.01       -0.58      5.34 o 
   1  -3  12       12.88       18.66      6.37 o 
   2  -3  12       14.10       22.95      8.72 o 
   3  -3  12        0.71       -0.30      8.49 o 
   4  -3  12        0.03        1.35      8.31 o 
   5  -3  12        0.00        0.67      8.17 o 
  -8  -2  12        1.05        0.21      9.03 o 
  -7  -2  12        0.60        6.35      8.68 o 
  -6  -2  12        4.68       -4.14      7.85 o 
  -5  -2  12       36.25       39.10      9.39 o 
  -4  -2  12       31.06       36.52      8.77 o 
  -3  -2  12       24.52       23.91      8.63 o 
  -2  -2  12       49.27       51.70      9.77 o 
  -1  -2  12        0.88        5.11      5.39 o 
   0  -2  12       16.27       19.97      6.09 o 
   1  -2  12        4.62        4.59      6.01 o 
   2  -2  12        1.98       -0.24      8.31 o 
   3  -2  12        0.38        1.63      8.41 o 
   4  -2  12       13.39       19.50      9.18 o 
   5  -2  12        1.37       -4.60      8.42 o 
  -8  -1  12        0.07        0.16      8.19 o 
  -7  -1  12       30.88       32.09     10.36 o 
  -6  -1  12       11.78       16.70      8.69 o 
  -5  -1  12       16.28       16.59      8.87 o 
  -4  -1  12        1.32       -1.08      7.27 o 
  -3  -1  12       13.10       15.58      7.99 o 
  -2  -1  12        4.13        2.14      8.22 o 
  -1  -1  12       89.15       95.25     11.37 o 
   0  -1  12       97.94       94.49      7.99 o 
   1  -1  12       66.63       57.56     11.14 o 
   2  -1  12       13.63       20.24      8.60 o 
   3  -1  12        1.97        7.68      8.57 o 
   4  -1  12        0.85        2.47      8.87 o 
   5  -1  12        0.52       -3.76      8.96 o 
  -8   0  12       15.50        9.01      9.64 o 
  -7   0  12        7.68        6.88      8.23 o 
  -6   0  12        3.47       11.33      8.93 o 
  -5   0  12        4.63        3.01      8.25 o 
  -4   0  12        0.41       -0.38      7.88 o 
  -3   0  12        5.91       10.90      8.34 o 
  -2   0  12        0.16        0.41      7.87 o 
  -1   0  12        0.06        3.13      5.62 o 
   0   0  12       49.00       44.62      7.03 o 
   1   0  12        0.57       -0.61      5.61 o 
   2   0  12        0.10       -0.57      8.55 o 
   3   0  12        8.18       18.94      8.87 o 
   4   0  12        0.02        0.11      8.76 o 
  -8   1  12        6.10        0.57      8.84 o 
  -7   1  12       45.64       43.02     11.17 o 
  -6   1  12        0.27        0.05      7.92 o 
  -5   1  12        1.67        2.76      8.01 o 
  -4   1  12        3.40        2.97      7.87 o 
  -3   1  12        8.27        9.28      8.22 o 
  -2   1  12        5.04        7.47      7.99 o 
  -1   1  12        0.08       -2.89      5.50 o 
   0   1  12        0.00       -1.58      5.58 o 
   1   1  12        1.22        3.24      5.72 o 
   2   1  12        0.36        1.49      8.49 o 
   3   1  12        0.55        0.71      9.39 o 
   4   1  12        0.49        3.36      9.90 o 
  -8   2  12        2.28        3.44      9.61 o 
  -7   2  12       12.54       14.93      9.28 o 
  -6   2  12       17.58       10.95      8.44 o 
  -5   2  12        3.05        0.11      9.11 o 
  -4   2  12        7.82        9.74      8.96 o 
  -3   2  12        3.73        6.66      8.39 o 
  -2   2  12        0.63        4.65      8.57 o 
  -1   2  12       11.43        6.10      6.15 o 
   0   2  12        0.58       -1.11      5.83 o 
   1   2  12        0.20       -2.57      5.69 o 
   2   2  12        0.02        8.07      8.72 o 
   3   2  12        4.30       -0.68      9.58 o 
  -7   3  12        4.24       -1.44      9.11 o 
  -6   3  12        8.01        0.05      9.15 o 
  -5   3  12        2.28        2.47      8.47 o 
  -4   3  12        0.00       -6.22      8.98 o 
  -3   3  12        0.23        1.28      8.47 o 
  -2   3  12        2.21        3.89      8.87 o 
  -1   3  12        0.44       -3.66      5.86 o 
   0   3  12        4.65        3.67      6.35 o 
   1   3  12        9.49        9.15      6.52 o 
   2   3  12        0.65        4.03      9.31 o 
  -7   4  12        0.41        7.11      9.11 o 
  -6   4  12       16.33       20.05     10.47 o 
  -5   4  12        3.60       -1.08      8.87 o 
  -4   4  12        1.03        3.20      8.19 o 
  -3   4  12        1.45        3.41      8.34 o 
  -2   4  12        9.95       13.64      9.53 o 
  -1   4  12        2.51        1.88      6.44 o 
   0   4  12        0.02       -2.17      6.41 o 
   1   4  12        0.71       -0.12      6.35 o 
  -5   5  12        0.55        0.24      9.77 o 
  -4   5  12        0.80       -1.17      8.90 o 
  -3   5  12        2.37       11.23      8.95 o 
  -2   5  12        5.26       -1.14      9.82 o 
  -1   5  12        7.39        7.42      6.99 o 
  -1 -10  13        0.01       -0.86      6.24 o 
   0 -10  13        0.85       -0.97      6.47 o 
   1 -10  13        2.60       -0.25      6.62 o 
   2 -10  13        0.39        2.54      8.39 o 
  -3  -9  13        3.13        1.09      8.96 o 
  -2  -9  13        6.76        7.25     10.22 o 
  -1  -9  13        0.17       -1.74      6.10 o 
   0  -9  13        0.01       -5.74      6.03 o 
   1  -9  13        0.60        0.05      6.09 o 
   2  -9  13        3.50        7.61      9.03 o 
   3  -9  13        2.09       12.98      8.79 o 
  -4  -8  13        5.25       -2.38      9.68 o 
  -3  -8  13        7.60        7.93      8.45 o 
  -2  -8  13        4.13        5.06      7.87 o 
  -1  -8  13        0.52       -1.13      5.57 o 
   0  -8  13        0.39       -4.97      5.48 o 
   1  -8  13        0.54       -2.83      5.76 o 
   2  -8  13        7.43        7.84      8.65 o 
   3  -8  13        2.88        6.30      9.12 o 
   4  -8  13        1.20        1.55      8.06 o 
  -5  -7  13        7.98       11.96      9.26 o 
  -4  -7  13        0.78        0.46      8.68 o 
  -3  -7  13        2.92        6.04      8.30 o 
  -2  -7  13       19.60       24.76      8.95 o 
  -1  -7  13        0.10       -3.41      5.48 o 
   0  -7  13        0.16        2.13      5.62 o 
   1  -7  13        0.00        0.71      5.60 o 
   2  -7  13        0.33        3.85      7.49 o 
   3  -7  13        0.17       -3.76      9.23 o 
   4  -7  13        1.32        3.66      9.34 o 
  -6  -6  13        1.76        4.95      8.34 o 
  -5  -6  13       31.07       24.92     10.26 o 
  -4  -6  13       16.90        8.72      8.72 o 
  -3  -6  13        0.03        3.20      8.14 o 
  -2  -6  13       10.72        9.06      8.44 o 
  -1  -6  13        0.44        0.67      5.34 o 
   0  -6  13       21.65       28.11      6.21 o 
   1  -6  13        0.30       -0.68      5.68 o 
   2  -6  13       19.21       13.25      9.37 o 
   3  -6  13        2.93        4.74      7.87 o 
   4  -6  13        0.23       -5.69      8.52 o 
  -6  -5  13        1.40        1.95      8.82 o 
  -5  -5  13        0.19        4.38      8.44 o 
  -4  -5  13        3.18        6.30      8.19 o 
  -3  -5  13        7.17        9.28      8.55 o 
  -2  -5  13        0.11       -5.87      8.38 o 
  -1  -5  13        5.60        2.56      5.84 o 
   0  -5  13       21.53       11.86      5.84 o 
   1  -5  13        6.94        5.23      5.80 o 
   2  -5  13        2.85        3.65      8.31 o 
   3  -5  13        1.85       -2.40      8.91 o 
   4  -5  13        0.01        7.80      8.30 o 
  -7  -4  13        3.57        9.79      9.18 o 
  -6  -4  13        1.33        0.22      8.42 o 
  -5  -4  13       11.14       12.36      9.01 o 
  -4  -4  13        5.54       10.39      8.19 o 
  -3  -4  13        0.77       -0.35      8.09 o 
  -2  -4  13        0.62       -5.62      8.12 o 
  -1  -4  13        1.22        4.53      5.39 o 
   0  -4  13        0.03        1.59      5.37 o 
   1  -4  13        3.73        1.07      5.76 o 
   2  -4  13        0.17        7.71      8.26 o 
   3  -4  13        4.38        3.28      8.26 o 
   4  -4  13        0.43        1.36      9.31 o 
  -7  -3  13        0.48        7.28      8.95 o 
  -6  -3  13        0.08       -3.06      8.19 o 
  -5  -3  13        1.53       11.25      8.50 o 
  -4  -3  13        6.04        6.38      7.90 o 
  -3  -3  13       17.29       17.64      8.88 o 
  -2  -3  13        0.03        3.24      8.15 o 
  -1  -3  13        0.39        1.28      5.50 o 
   0  -3  13       12.37        5.59      6.04 o 
   1  -3  13       15.08       23.75      6.49 o 
   2  -3  13       21.06       22.32      9.49 o 
   3  -3  13        1.35       -5.90      8.47 o 
   4  -3  13        0.32        0.17      8.34 o 
  -7  -2  13        6.47       -0.33      9.72 o 
  -6  -2  13       15.61       17.08      9.20 o 
  -5  -2  13        0.01        0.56      8.95 o 
  -4  -2  13       45.24       42.70     10.01 o 
  -3  -2  13        2.30        5.92      7.77 o 
  -2  -2  13        3.42        3.63      8.12 o 
  -1  -2  13       26.42       29.61      6.82 o 
   0  -2  13       14.74       13.95      6.24 o 
   1  -2  13        0.03       -1.97      6.16 o 
   2  -2  13        0.00       -2.47      8.53 o 
   3  -2  13        0.01       -3.57      8.36 o 
   4  -2  13        1.58        1.63      8.66 o 
  -7  -1  13       10.59       19.30      9.61 o 
  -6  -1  13       19.56       20.54      9.58 o 
  -5  -1  13        4.68        9.74      8.03 o 
  -4  -1  13       17.25       27.82      8.63 o 
  -3  -1  13       43.33       35.20      9.47 o 
  -2  -1  13        3.17        1.41      8.42 o 
  -1  -1  13        3.66        4.06      5.98 o 
   0  -1  13        0.00       -0.42      6.05 o 
   1  -1  13       16.55       27.27      6.69 o 
   2  -1  13        3.48        8.49      8.57 o 
   3  -1  13        5.59        8.98      9.01 o 
  -7   0  13        1.39       -2.55      9.26 o 
  -6   0  13       10.39       10.80      9.45 o 
  -5   0  13        8.70        3.92      8.49 o 
  -4   0  13        0.74        0.41      8.47 o 
  -3   0  13        5.88       -0.17      7.79 o 
  -2   0  13       13.54       16.26      9.06 o 
  -1   0  13       31.69       37.44      6.73 o 
   0   0  13        0.06        0.40      5.83 o 
   1   0  13        0.83        0.05      6.21 o 
   2   0  13        0.50        1.95      8.44 o 
   3   0  13        1.01        2.25      9.23 o 
  -7   1  13        5.01        7.95      9.68 o 
  -6   1  13        1.17        4.22      8.77 o 
  -5   1  13        0.36        8.41      7.84 o 
  -4   1  13       12.40       22.65      9.44 o 
  -3   1  13        0.85       -4.50      8.85 o 
  -2   1  13        0.01        1.13      8.63 o 
  -1   1  13        6.46       -1.22      6.28 o 
   0   1  13        4.73        9.98      6.18 o 
   1   1  13        1.62        3.95      6.36 o 
   2   1  13        1.49       -0.68      9.03 o 
  -6   2  13        7.74       -0.25      9.39 o 
  -5   2  13        1.76       -1.46      9.12 o 
  -4   2  13        6.73        7.09      8.22 o 
  -3   2  13        7.40        8.14      8.30 o 
  -2   2  13        5.80       -1.81      8.76 o 
  -1   2  13        6.04       11.73      6.20 o 
   0   2  13        0.89       -3.64      6.70 o 
   1   2  13        0.21        4.40      5.99 o 
  -6   3  13        7.12       -2.24     10.44 o 
  -5   3  13       14.39       20.16      9.50 o 
  -4   3  13        0.37       -1.68      8.52 o 
  -3   3  13        0.70        5.08      9.52 o 
  -2   3  13        0.07       -0.44      8.98 o 
  -1   3  13        2.84        5.89      6.91 o 
   0   3  13        6.00        6.56      6.88 o 
  -4   4  13        0.74       -2.63      9.28 o 
  -3   4  13        5.77       13.72      9.74 o 
  -2   4  13        0.07        1.38      9.49 o 
  -1  -9  14        5.38        7.22      7.11 o 
   0  -9  14        3.07        4.01      6.29 o 
   1  -9  14        1.24        8.12      6.65 o 
  -3  -8  14       13.58       21.10     10.31 o 
  -2  -8  14        5.78       13.59      9.77 o 
  -1  -8  14        0.68        0.41      5.80 o 
   0  -8  14        0.03        3.37      6.14 o 
   1  -8  14        2.52       -3.84      6.08 o 
   2  -8  14        2.85       13.39      9.63 o 
  -4  -7  14        7.06        5.79      9.18 o 
  -3  -7  14        6.13       16.70      9.06 o 
  -2  -7  14        0.48        2.98      8.50 o 
  -1  -7  14        0.13        0.89      5.86 o 
   0  -7  14        1.44       -1.60      5.66 o 
   1  -7  14        4.30        1.87      6.10 o 
   2  -7  14        2.17        7.58      9.53 o 
   3  -7  14        3.58        4.93     10.01 o 
  -5  -6  14        1.39        3.65      8.72 o 
  -4  -6  14       11.90        9.39      9.14 o 
  -3  -6  14        0.07        0.84      9.47 o 
  -2  -6  14        3.43        1.03      8.36 o 
  -1  -6  14        8.65        1.22      6.06 o 
   0  -6  14        3.37       -0.14      6.17 o 
   1  -6  14        0.99       -2.90      5.61 o 
   2  -6  14        3.97        5.84      8.76 o 
   3  -6  14        1.08        4.31      9.22 o 
  -5  -5  14        0.05       -4.84      9.34 o 
  -4  -5  14        3.47        4.11      8.41 o 
  -3  -5  14        0.27        0.71      7.98 o 
  -2  -5  14        0.15       12.28      8.34 o 
  -1  -5  14        1.22        4.66      5.85 o 
   0  -5  14        0.15       -2.96      5.92 o 
   1  -5  14        4.21        8.34      6.09 o 
   2  -5  14       13.56       11.52      9.34 o 
   3  -5  14        0.29        1.03      8.38 o 
  -6  -4  14        0.09        0.16      9.37 o 
  -5  -4  14        0.53        5.20      8.95 o 
  -4  -4  14        8.87        9.49      8.20 o 
  -3  -4  14        5.65        5.92      8.74 o 
  -2  -4  14        4.15        4.98      7.42 o 
  -1  -4  14        0.00        3.66      5.57 o 
   0  -4  14       20.76       13.57      6.60 o 
   1  -4  14       27.84       32.86      6.93 o 
   2  -4  14        0.41        0.17      9.03 o 
   3  -4  14        3.26        6.38      9.17 o 
  -6  -3  14        2.90        6.81      8.52 o 
  -5  -3  14        0.06        9.52      9.36 o 
  -4  -3  14        0.43        7.77      9.01 o 
  -3  -3  14        0.12        2.11      7.85 o 
  -2  -3  14        8.16        6.19      9.63 o 
  -1  -3  14        0.13       -1.83      5.43 o 
   0  -3  14        2.52        7.78      6.15 o 
   1  -3  14       24.60       33.58      6.79 o 
   2  -3  14       12.56       27.44      9.52 o 
   3  -3  14        0.45        0.70      9.52 o 
  -6  -2  14       12.65       15.51      9.77 o 
  -5  -2  14       18.07        8.53      9.42 o 
  -4  -2  14        1.20        1.79      7.76 o 
  -3  -2  14        0.42        8.30      8.22 o 
  -2  -2  14       21.78       17.81      8.34 o 
  -1  -2  14       12.99       20.91      6.54 o 
   0  -2  14       10.97        6.76      6.46 o 
   1  -2  14        1.47        3.16      6.31 o 
   2  -2  14       19.16       25.16     10.39 o 
  -6  -1  14       11.92        9.71      9.79 o 
  -5  -1  14        1.75        5.19      8.34 o 
  -4  -1  14        1.97        7.76      8.58 o 
  -3  -1  14       14.47       21.72      9.09 o 
  -2  -1  14        4.36        1.44      8.33 o 
  -1  -1  14        2.54        4.12      6.51 o 
   0  -1  14        9.15        6.92      6.39 o 
   1  -1  14        9.36       12.56      6.81 o 
   2  -1  14        9.16       10.55      9.37 o 
  -6   0  14        5.46       -4.12      9.37 o 
  -5   0  14        7.02        0.57      9.37 o 
  -4   0  14        0.66       -6.66      9.11 o 
  -3   0  14       17.57       14.29      9.45 o 
  -2   0  14        0.00       -0.46      8.53 o 
  -1   0  14        1.83        8.22      6.50 o 
   0   0  14        0.64        4.13      6.20 o 
   1   0  14        4.26        3.42      6.43 o 
  -5   1  14        0.64        1.32      7.79 o 
  -4   1  14        1.90        2.70      8.71 o 
  -3   1  14        0.19        1.92      8.85 o 
  -2   1  14        0.08        1.41      9.17 o 
  -1   1  14        0.22       -0.52      6.57 o 
   0   1  14        0.09       -1.38      6.58 o 
  -4   2  14        0.70        0.13      9.25 o 
  -3   2  14        2.86       -9.55      9.61 o 
  -2   2  14        0.93       -2.59      8.74 o 
  -1   2  14        1.09       -1.59      6.35 o 
  -1  -7  15        0.00       -1.99      6.58 o 
   0  -7  15        1.14        2.90      6.11 o 
  -3  -6  15        0.73        2.30      8.85 o 
  -2  -6  15        4.97        2.82      9.34 o 
  -1  -6  15        0.58       -1.51      6.53 o 
   0  -6  15        0.67       -3.36      5.97 o 
   1  -6  15        0.19        2.83      6.11 o 
  -3  -5  15        0.75       -0.89      8.87 o 
  -2  -5  15        2.27        2.11      9.28 o 
  -1  -5  15        1.31       -0.52      5.97 o 
   0  -5  15        2.22        4.82      6.12 o 
   1  -5  15        0.55       -2.87      6.22 o 
  -4  -4  15        5.63       -6.15      9.31 o 
  -3  -4  15        7.99        9.93      8.04 o 
  -2  -4  15        2.27        0.46      8.74 o 
  -1  -4  15        4.02        2.94      6.43 o 
   0  -4  15        0.36        1.93      6.46 o 
   1  -4  15        0.01        1.29      6.52 o 
  -4  -3  15        1.55        1.55      9.06 o 
  -3  -3  15        2.23       -4.22      9.09 o 
  -2  -3  15        0.15        0.13      8.34 o 
  -1  -3  15        1.03        1.50      6.43 o 
   0  -3  15        0.04        0.03      6.57 o 
   1  -3  15        6.91        9.16      6.64 o 
  -4  -2  15        1.01        3.54      9.01 o 
  -3  -2  15        0.24       -5.87      9.06 o 
  -2  -2  15        3.53        0.82      9.82 o 
  -1  -2  15        1.29        0.21      6.59 o 
   0  -2  15        5.44        1.45      6.77 o 
  -4  -1  15        5.00       -1.05      9.39 o 
  -3  -1  15        0.40       -5.28      9.25 o 
  -2  -1  15        1.29        1.19      9.03 o 
  -1  -1  15        0.01        3.88      6.73 o 
                                                 
